# Supplementary material for: Risk factors for tuberculous empyema in pleural tuberculosis patients
Source: Sci Rep. 2019 Dec 20;9:19569. doi: 10.1038/s41598-019-56140-4 (PMC6925241; doi:10.1038/s41598-019-56140-4)
Supplement: Supplementary file 1 — Supplementary Table 1 [file 41598_2019_56140_MOESM1_ESM.xlsx]

## Sheet: Table 1
Supplementary table 1. Univariate analysis of the laboratory data associated with TE in pleural TB.
		Non-TE (n)	TE (n)	Total	OR (95%CI)	P value
N		432 (91.1%)	42 (8.9%)	474
FCM analysis
	CD19+	11.9 ± 6.8	13.3 ± 7.6	12.0 ± 6.90		0.221
	CD3+	66.7 ± 10.5	65.3 ± 10.1	66.6 ± 10.5		0.422
	CD3+CD4+	36.3 ± 9.7	35.2 ± 9.7	36.2 ± 9.7		0.451
	CD3+CD8+	27.0 ± 9.1	26.6 ± 9.6	26.9 ± 9.2		0.812
	CD3-CD16+CD56+	15.1 ± 9.5	14.7 ± 7.7	15.1 ± 9.3		0.804
	CD4+/CD8+	1.56 ± 0.82	1.62 ± 1.03	1.57 ±0.84		0.663
Hematological tests
	Mean corpuscular volume (fL)	86.5 ± 6.1	85.9 ± 5.1	86.5 ± 6.0		0.53
	Mean corpuscular haemoglobin (pg)	28.7 ± 2.7	28.5 ± 1.9	28.7 ± 2.6		0.756
	Mean corpuscular haemoglobin concentration (g/L)	332.0 ± 12.7	332.1 ± 12.0	331.9 ± 12.7		0.91
	Platelet (109/L)	318.5 ± 107.5	307.2 ± 117.1	317.2 ± 108.4		0.533
	Neutrophil (%)	69.2 ±10.5	70.3 ± 10.2	69.3 ± 10.4		0.518
	Lymphocyte (%)	18.5 ± 7.8	17.5 ± 7.9	18.4 ± 7.8		0.467
	Monocyte (%)	10.7 ± 4.4	10.2 ± 2.8	10.7 ± 4.3		0.503
	Eosinophil (%)	1.49 ± 1.69	1.73 ± 1.74	1.51 ± 1.69		0.377
	Basophil (%)	0.15 ± 0.19	0.19 ± 0.22	0.15 ±0.19		0.218
	Mean platelet volume (fL)	9.15 ± 0.87	9.24 ± 0.81	9.16 ± 0.87		0.546
	Plateletcrit (%)	0.29 ± 0.09	0.28 ± 0.10	0.29 ± 0.09		0.625
	Coefficient of variation of red cell distribution width (%)	13.7 ±1.9	13.6 ± 1.1	13.7 ± 1.9		0.734
	Platelet distribution width (fL)	10.6 ± 1.8	10.6 ± 1.30	10.6 ± 1.7		0.911
	Platelet larger cell ratio (%)	19.4 ± 6.1	19.9 ± 5.5	19.4 ± 6.0		0.593
	Red cell distribution width (fL)	41.8 ±5.3	41.5 ± 3.7	41.8 ± 5.2		0.691
TE, tuberculous empyema; TB, tuberculosis; OR, odds ratio; CI, confidence interval; FCM, flow cytometry.
