# Supplementary material for: Risk factors for tuberculous empyema in pleural tuberculosis patients
Source: Sci Rep. 2019 Dec 20;9:19569. doi: 10.1038/s41598-019-56140-4 (PMC6925241; doi:10.1038/s41598-019-56140-4)
Supplement: Supplementary file 2 — Additional file 1 [file 41598_2019_56140_MOESM2_ESM.xlsx]

## Sheet: Sheet1
Empema	Sex	Age	MDRTB	PulmonaryTB	ExtrapulmonaryTB	Diabetesmellitus	RetreatmentTB	MiliaryTB	Treatmentdelays	Fever	Cough	Dyspnea	Chestpain	Sputumproduction	Fatigue	ContacthistoryofTB	Smokinghabit	Effusionleft	Effusionright	Effusionboth	Totalprotein	Totalbilirubin	Glucose	LDH	ADA	Amylase	CD19	CD3	CD3CD4	CD3CD8	CD16CD56	CD4CD8ratio	WBC	RBC	Hemoglobin	Hematocrit	Meancorpuscularvolume	Meancorpuscularhaemoglobin	Meancorpuscularhaemoglobinconcentration	Platelet	Neutrophil	Lymphocyte	Monocyte	Eosinophil	Basophil	Meanplateletvolume	Plateletcrit	Redcelldistributionwidth	Plateletdistributionwidth
0	0	24	0	0	0	0	0	0	10	1	1	1	1	0	0	1	0	0	1	0	42.8	10.4	3.14	345	46	37	3	72	26.1	37.9	10.1	0.69	8.01	3.59	100	30.3	84.4	27.9	330	491	81	10	8.5	0.5	0	8.2	0.4	14.7	9.1
0	0	16	0	0	1	0	0	0	10	1	1	1	1	0	0	0	0	0	0	1	44.4	7.09	1.45	753	39	18	16.1	75	43.4	29	6.1	1.5	5.28	3.73	88	28.4	76.1	23.6	310	376	73.6	15.2	8.7	2.5	0	9.8	0.37	14.7	10.7
0	1	22	0	1	0	0	0	0	30	1	1	1	1	0	0	0	0	0	1	0	42.7	8.85	0.72	3189	104	28	20.8	64.1	38.3	22.6	3.4	1.69	14.19	4.97	152	44.3	89.1	30.6	343	427	77.1	12.4	9.2	1.2	0.1	8.3	0.36	12.7	9.6
0	1	68	0	1	0	1	0	0	20	1	1	1	1	0	0	1	0	0	1	0	46.6	8.46	4.85	473	57	31	6.6	51.2	33.5	16.5	29.6	2.03	5.85	4.15	124	37	89.2	29.9	335	392	70.3	18.1	10.9	0.5	0.2	8	0.31	11.9	8.7
0	1	24	0	1	0	0	0	0	60	1	1	1	1	0	0	0	0	1	0	0	48.1	12.89	0.36	2136	93	25	4.13	75.71	33.43	31.48	12.38	1.06	4.93	3.66	115	34.6	94.5	31.4	332	242	73.8	18.1	7.5	0.6	0	8.5	0.21	12.8	9.1
0	0	27	0	1	0	0	0	0	120	1	1	1	1	0	0	0	0	0	1	0	39.6	3.71	0.2	2420	98	23	5.04	81.39	41.52	29.75	7.72	1.4	5.32	3.96	113	34.1	86.1	28.5	331	266	61.6	19.2	15.6	3.4	0.2	10.7	0.29	14	14
0	1	40	0	0	0	0	0	0	60	1	1	1	1	0	0	0	10	0	1	0	51	7.46	0.59	672	60	27	7.3	73.6	52.7	17.5	17.7	3.01	7.48	4.11	118	35.7	86.9	28.7	331	484	70.2	21.7	7.6	0.4	0.1	9.1	0.44	13	10.3
0	0	25	0	1	0	0	0	0	15	1	1	1	1	0	0	0	0	1	0	0	54.7	9.77	3.84	1049	61	21	19.6	67.8	40.4	25.4	9.3	1.59	9.74	4.33	124	37.7	87.1	28.6	329	460	78.9	18.3	2.6	0.2	0	8.4	0.38	12.1	8.9
0	1	25	0	1	0	0	0	0	90	1	1	1	1	0	0	0	0	0	1	0	52.8	9.54	3.1	339	38	37	13.03	74.16	29.27	42.15	10.25	0.69	8.37	4.4	121	37.6	85.5	27.5	322	442	60.2	25	14.1	0.7	0	8.1	0.36	14.7	8.8
0	0	20	0	1	1	0	0	0	30	1	1	1	1	0	0	0	0	1	0	0	35.9	5.98	2.91	284	48	20	17.8	55.5	17.1	35.2	12	0.49	4.91	3.57	86	28.1	78.7	24.1	306	440	71	14.3	14.5	0	0.2	8.3	0.37	21.3	8.3
0	1	59	0	1	0	0	0	0	7	1	1	1	1	0	0	0	1	0	1	0	47.3	13.64	3.73	757	58	27	9.3	65.7	36.1	21.7	17	1.66	9.36	4.01	121	35.3	88	30.2	343	28	68.6	18.8	11.1	1.4	0.1	10.8	0.03	11.2	13.7
0	1	40	0	1	0	0	0	0	180	1	1	1	1	0	0	0	0	0	1	0	49.7	8.88	4.31	1222	64	27	26.41	53.92	27.41	25.23	5.63	1.09	7.95	3.98	106	32.5	81.7	26.6	326	345	74.4	8.1	16.9	0.6	0	8.4	0.29	13.3	9
0	1	17	0	1	0	0	0	0	60	1	1	1	1	0	0	0	0	0	1	0	44.3	9.09	4.13	381	39	22	20.64	76.69	32.65	41.9	3.37	0.78	5.58	4.13	110	33.3	80.6	26.6	330	325	53.5	24.6	15.8	5.9	0.2	8.4	0.27	14.2	9.1
0	1	25	0	0	0	0	0	0	60	1	1	1	1	0	0	0	0	0	1	0	41.7	5.34	0.5	1260	56	32	7.9	74.1	49.5	19.3	8.2	2.56	4.65	2.13	60	19.1	89.7	28.2	314	175	83.6	8	7.3	1.1	0	9.5	0.17	14.5	10
0	0	28	0	0	0	0	0	0	7	1	1	1	1	0	0	0	0	0	1	0	45.9	10	4.86	698	76	46	4.9	75	41.9	28.2	8.8	1.49	6.26	4.05	121	37.2	91.9	29.9	325	425	56	28.6	12.8	1.6	1	9.5	0.4	12.5	10.8
0	1	11	0	1	0	0	0	0	30	1	1	1	1	0	0	0	0	1	0	0	48.9	10.48	3.31	1015	75	28	20.2	67.62	29.39	7.13	7.13	0.99	6.19	4.75	135	38.9	81.9	28.4	347	256	65.1	16.6	16.5	1.8	0	9.4	0.24	11.8	10.5
0	1	48	0	0	0	0	0	0	30	1	1	1	1	0	0	1	20	0	1	0	49	6.21	4.59	668	39	31	9.08	69.93	26.13	35.08	15.6	0.74	5.98	5.49	167	48.4	88.2	30.4	345	286	66.7	20.6	12.2	0.2	0.3	10.9	0.31	12.7	14.4
0	0	37	1	0	1	0	0	0	20	1	1	1	1	0	0	0	0	0	1	0	57	7.63	5.51	572	46	39	14.06	78.71	54.22	22.21	9.49	2.44	9.1	3.56	102	30.8	86.5	28.7	331	648	61.3	28.4	9.6	0.5	0.2	7.5	0.48	11.8	7.9
0	0	15	0	0	0	0	0	0	5	1	1	1	1	0	0	0	0	0	1	0	51.5	7.55	6.59	514	63	39	7.4	86.4	62.4	23	0.8	2.71	7.89	4.23	121	35.9	84.9	28.6	337	369	56	30.9	11.2	1.8	0.1	9.6	0.35	12	11.5
1	1	19	0	0	0	0	0	0	20	1	1	1	1	0	0	0	0	1	0	0	46.9	6.82	4.4	218	34	32	16.8	66.8	40	24.3	15.6	1.65	5.73	4.55	136	40.9	89.9	29.9	333	366	63	20.9	10.8	5.1	0.2	7.9	0.29	14.2	8.4
0	1	27	0	1	0	0	0	0	7	0	1	1	1	0	0	0	15	0	0	1	46.7	6.11	4.86	604	42	26	10.1	66.3	27.9	23.3	16.9	1.2	6.01	4.37	130	38.9	89	29.7	334	248	71.3	13	15.5	0.2	0	9.4	0.23	11.5	11.2
0	1	49	0	1	0	0	0	0	180	0	1	1	1	0	0	0	7.5	1	0	0	45.1	15.02	1.72	908	90	26	6.8	76.9	36.5	34.5	14.7	1.06	5.57	4.4	121	37.7	85.7	27.5	321	260	71.3	14.7	10.6	3.2	0.2	9.9	0.26	14.4	11.3
0	1	33	0	0	0	0	0	0	30	0	1	1	1	0	0	0	0	1	0	0	34.3	18.03	7.05	367	30	25	17.4	57	27	27.2	25.8	0.99	6.36	6.05	186	53.2	87.9	30.7	350	243	70.9	20.8	5.3	2.7	0.3	9.3	0.23	12.3	10
0	1	23	0	1	0	0	0	0	30	0	1	1	1	0	0	0	0	0	0	1	44	11.8	4.27	666	43	14	11.5	74.22	35.82	31.86	15.97	1.12	4.54	4.89	138	42.7	87.3	28.2	323	196	67.9	21.1	10.1	0.9	0	9.3	0.18	16.7	10.4
0	1	17	0	1	1	0	0	1	30	0	1	1	1	0	0	0	0	0	0	1	43.4	7.47	6.52	727	39	20	15.2	70.68	22.53	45.68	5.78	0.49	11.51	4.64	115	35.1	75.6	24.8	328	393	78.8	7.5	11.7	1.7	0.3	7.9	0.31	17.8	8.2
0	1	45	0	1	1	0	0	0	20	0	1	1	1	0	0	0	90	0	1	0	49.6	12.12	4.38	344	58	46	9.8	70.3	45.4	19.3	19.6	2.35	5.22	3.05	110	32.4	106.2	36.1	340	404	73.9	13.8	12.1	0.2	0	9.6	0.39	12.6	11.4
0	1	35	0	1	0	0	0	0	120	0	1	1	1	0	0	0	0	0	1	0	51	10.1	3.11	710	70	32	9	53.1	27.5	21.1	32.2	1.3	8.87	4.84	138	40.9	84.5	28.5	337	315	67.2	17.2	14.8	0.7	0.1	9.5	0.3	14.4	11.4
0	1	45	0	1	0	0	0	0	120	0	1	1	1	0	0	1	5	0	1	0	52.5	5.77	0.1	2332	143	28	9.9	50.2	38.7	8.9	34.5	4.35	6.27	4.59	122	39	85	26.6	313	346	74.1	17.7	6.1	1.9	0.2	8.8	0.3	15.4	10.6
0	0	27	0	0	1	0	0	0	20	0	1	1	1	0	0	0	0	0	1	0	51.2	9.43	4.48	296	49	33	5.73	83.56	39.09	43.01	7.77	0.91	5.12	4.52	118	37	81.9	26.1	319	373	55.2	28.9	14.5	1.2	0.2	9	0.34	16.6	10.2
0	1	22	0	0	0	0	0	0	5	0	1	1	1	0	0	0	0	0	1	0	55.1	12.82	3.85	256	35	35	12.34	70.34	36.35	29.56	6.57	1.23	5.54	5.14	140	42.7	83.1	27.2	328	373	62.6	21.8	12.3	3.1	0.2	8.3	0.31	12.2	9.5
0	1	18	0	1	0	0	0	0	20	0	1	1	1	0	0	0	0	0	1	0	49.9	6.61	4.14	471	46	39	9.72	73.28	33.07	35.54	14.36	0.93	6.44	5.1	151	45.1	88.4	29.6	335	286	40.4	45.3	12.1	1.7	0.5	8.6	0.25	12.4	10.4
0	1	22	1	1	0	0	0	0	15	0	1	1	1	0	0	0	0	0	1	0	49	15.22	5.97	398	30	32	7.99	75.47	53.82	18.75	11	2.87	5.28	5.16	147	43.6	84.5	28.5	337	301	56.1	22.5	11.9	9.3	0.2	8.9	0.27	14.5	10.3
0	0	31	0	1	0	0	0	0	60	0	1	1	1	0	0	1	0	0	1	0	46.5	5	2.76	285	37	41	9.97	51.55	24.23	26.29	28.46	0.92	6.43	3.53	108	32.3	91.5	30.6	334	337	71.3	16.2	12	0.5	0	7.9	0.27	11.6	8.1
0	1	21	0	1	0	0	0	0	60	0	1	1	1	0	0	0	0	0	1	0	53.1	13.67	5.12	322	42	32	9	80.5	31.9	45.2	7.1	0.71	6.42	4.88	140	41.4	84.8	28.7	338	243	63.9	17.1	14.8	4.2	0	9.5	0.23	12.1	11
0	1	15	0	1	0	0	0	0	6	1	0	1	1	0	0	0	0	0	1	0	54.3	9.57	5.55	349	48	38	15.1	76.3	39	33	7.5	1.18	6.65	4.36	136	39.5	90.6	31.2	344	331	53	38.2	5.9	2.6	0.3	10	0.33	11.5	11.2
0	1	64	0	0	0	0	0	0	10	1	0	1	1	0	0	0	0	0	1	0	44.1	9.59	4.66	874	55	27	9.8	67.2	49.9	17.2	19	2.9	7.05	4.54	130	37.1	81.7	28.6	350	476	71.5	12.5	11.3	4.4	0.3	8.8	0.42	13.4	10
0	0	46	0	1	0	0	0	0	10	1	0	1	1	0	0	1	0	0	0	1	52.5	8	5.18	515	49	36	5.2	75.7	56.5	19	13	2.97	7.95	4.32	129	39	90.3	29.9	331	515	63.4	22.3	13.2	0.8	0.3	9.4	0.48	12.5	11.4
0	1	38	0	0	0	0	0	0	7	1	0	1	1	0	0	0	5	1	0	0	39.3	7.45	1.52	894	39	26	19.2	55.3	39.7	14.5	16.3	2.74	8.53	4.36	138	39.4	90.4	31.7	350	307	74.7	13.6	11.7	0	0	8.7	0.27	12.3	9.9
1	1	23	0	1	0	0	1	0	360	1	0	1	1	0	0	0	0	0	1	0	56.4	13.61	3.18	741	53	35	17.17	65.59	23.97	38.92	19.33	0.62	6.53	5.04	153	43.9	87.1	30.4	349	219	67.9	18.1	13.2	0.6	0.2	9	0.2	12.3	10
0	1	46	0	0	0	0	0	0	14	1	0	1	1	0	0	0	0	1	0	0	46.8	13.08	5.21	705	36	33	11.23	79.49	33.86	42.3	8	0.8	5.59	4.89	148	43.7	89.4	30.3	339	246	59.2	24	16.6	0.2	0	8.8	0.22	11.8	10.6
0	1	59	1	0	0	0	0	0	180	1	0	1	1	0	0	0	14	0	1	0	52.2	4.14	3.04	316	31	31	17.3	67.3	45.4	21.8	13.7	2.08	7.36	3.9	118	34.3	87.9	30.3	344	420	67.8	23	8.6	0.5	0.1	9.3	0.39	13.3	9.4
1	1	21	0	0	0	0	0	0	20	1	0	1	1	0	0	0	0	0	1	0	47.2	9.78	4.62	328	42	34	9.5	69.9	30.5	35.5	13	0.86	8.46	4.9	152	44.9	91.6	31	339	385	67	20.9	11.2	0.8	0.1	9.4	0.36	12	11.3
0	1	18	0	1	0	0	0	0	60	1	0	1	1	0	0	0	0	1	0	0	33.6	9.96	2.82	986	62	43	4.2	72.73	18.47	53.82	13.6	0.34	4.71	3.63	106	31.7	87.3	29.2	334	417	72.4	15.1	10.8	1.7	0	8.7	0.36	12.9	9.9
0	1	36	0	1	0	0	0	0	20	1	0	1	1	0	0	0	0	0	1	0	49.2	18.27	4.34	471	29	17	13.11	77.87	39.9	36.1	3.69	1.11	2.26	3.66	126	36.7	100.3	34.4	343	60	43.4	37.2	18.1	0.9	0.4	11.4	0.07	12.5	13.6
1	1	25	0	0	0	0	0	0	30	1	0	1	1	0	0	0	6	1	0	0	54.5	12.48	3.73	401	40	21	15.5	53.7	32	17.6	21.8	1.82	6.09	5.16	140	43.9	85.1	27.1	319	343	60.7	21.3	14.8	3	0.2	9.4	0.32	12.2	10.8
0	1	33	0	1	0	0	0	0	30	1	0	1	1	0	0	0	0	0	1	0	48.9	8.25	2.82	595	49	38	10.6	68.61	42.98	23.5	19.46	1.83	7.8	4.63	132	38.9	84	28.5	339	353	73.9	16.4	8.3	1.4	0	9.5	0.34	15	11.1
0	1	26	0	0	0	0	0	0	6	1	0	1	1	0	0	0	0	1	0	0	50.6	15.38	6.1	1126	65	37	10.1	80.3	59.4	15.4	7.5	3.86	7.72	4.22	127	37.8	89.6	30.1	336	218	59.6	29	10.8	0.5	0.1	10.5	0.23	12.3	12
0	1	35	0	0	0	0	0	0	60	0	0	1	1	0	0	0	10	0	1	0	51.1	7.42	1.1	1142	93	19	5.2	75.2	36.9	35.9	12.2	1.03	5	3.91	119	36.9	94.4	30.4	322	348	66.2	19.6	13.6	0.2	0.4	9.4	0.33	13.4	10.9
0	0	32	0	1	0	0	0	0	90	0	0	1	1	0	0	0	0	1	0	0	45	6.54	4.69	415	44	29	11.73	51.43	33.9	17.53	22.68	1.93	6.17	3.86	117	35.4	91.7	30.3	331	331	71.7	19.6	8.1	0.6	0	8.9	0.3	12.2	10.3
0	1	41	0	1	0	0	0	0	30	0	0	1	1	0	0	0	17	1	0	0	49.3	22.73	2.02	660	34	19	11.07	58.59	39.16	17.64	20.41	2.22	8.26	5.3	148	43.5	82.1	27.9	340	320	78.8	13.3	7.5	0.4	0	9.5	0.3	12.1	11.4
0	1	40	0	0	0	0	0	0	20	0	0	1	1	0	0	0	0	0	1	0	47.3	11.15	5.64	108	21	31	27.5	64	34	26.8	6.5	1.27	5.47	5.14	152	43.8	85.2	29.6	347	182	65.3	21.9	10.4	2.2	0.2	11.1	0.2	13.9	14.2
1	1	27	0	0	0	0	0	0	60	0	0	1	1	0	0	0	0	0	1	0	51.4	8.63	4.16	312	43	38	8.4	63.4	20.4	38.9	22	0.52	5.32	5.34	149	43.9	82.2	27.9	339	218	59.4	26.9	10.7	2.6	0.4	10.4	0.23	13.8	12.8
1	1	26	0	0	0	0	0	0	90	0	0	1	1	0	0	0	0	1	0	0	48.1	38.05	0.27	2652	73	30	4.62	78.25	49.8	22.49	11.48	2.21	6.31	5.11	144	42.2	82.6	28.2	341	207	65.4	21.1	9.4	3.8	0.3	9	0.19	14	10.2
0	1	60	0	1	0	0	0	0	30	0	0	1	1	0	0	0	30	0	1	0	43.7	11.78	0.89	1343	82	48	4.8	84.7	57.8	25.3	9.2	2.28	5.79	4.19	126	38.8	92.6	30.1	325	303	65.2	24	9.3	1	0.5	10	0.3	13.4	11.4
0	1	35	1	1	0	0	0	0	12	1	1	0	1	0	0	0	0	1	0	0	52	12.13	7.11	310	46	25	15.4	67.1	34.7	30.8	11.6	1.13	7.9	4.58	149	42.1	91.9	32.5	354	377	72.3	14.8	10.3	2.5	0.1	7.8	0.3	12	8.6
0	1	9	1	0	0	0	0	0	10	1	1	0	1	0	0	0	0	1	0	0	54.7	6.21	5.42	246	46	34	14.3	67.4	33.9	23.6	16.2	1.44	8.09	5.28	130	38.1	72.2	24.6	341	468	58.2	25.8	14.7	1.2	0.1	8.4	0.39	13.6	9.3
0	0	13	0	1	0	0	0	0	7	1	1	0	1	0	0	0	0	0	1	0	51.3	9.58	3.8	697	52	49	19.2	62.6	35.8	20	12.4	1.79	4.06	4.12	121	36.1	87.6	29.4	335	430	60.6	24.6	12.8	1.7	0	9.3	0.4	11.4	11.1
0	1	32	0	0	0	0	0	0	75	1	1	0	1	0	0	0	5	0	1	0	46	13.02	0.33	1081	97	43	18.8	74.8	47.3	21.9	3.7	2.16	5.11	4.59	146	42	91.5	31.8	348	115	56.3	35.6	6.5	1.4	0.2	11.9	0.14	14.7	15
1	1	24	1	0	0	0	0	0	180	1	1	0	1	0	0	0	0	0	1	0	1	0.22	0.24	90	1	3	4.19	66.88	18.29	39.8	21.12	0.46	4.59	5.12	158	45.3	88.5	30.9	349	200	54.5	31.6	12.6	1.3	0	9.9	0.2	12.8	11.9
0	0	24	0	1	0	0	0	0	30	1	1	0	1	0	0	0	0	1	0	0	50.3	7.14	3.23	954	54	38	15.33	80.69	36.9	42.64	1.24	0.87	6.19	4.07	116	34.7	85.3	28.5	334	260	68.9	13.6	16.8	0.5	0.2	9.9	0.26	11.9	11.5
0	1	21	0	1	0	0	0	0	5	1	1	0	1	0	0	0	0	1	0	0	50.6	12.37	0.85	1541	91	50	16.7	55.5	20.1	32.2	24.3	0.62	5.54	5.33	154	46.1	86.5	28.9	334	164	73.1	17.9	8.8	0	0.2	13.1	0.22	12.6	21.2
0	1	25	0	0	0	0	0	0	30	1	1	0	1	0	0	0	0	0	1	0	49.6	10.52	4.22	874	67	31	11.22	70.79	32.93	34.01	12.97	0.97	7.59	4.68	141	40.8	87.2	30.1	346	245	82.6	6.5	10.1	0.8	0	8.8	0.21	11.4	10.6
0	1	29	0	1	0	0	0	0	10	1	1	0	1	0	0	0	5	1	0	0	51.1	8.93	4.04	1130	51	32	21.55	59.29	40.71	16.37	13.43	2.49	7.6	4.5	132	38.8	86.2	29.3	340	541	89.8	5.7	4.3	0.1	0.1	8.7	0.47	13	9.4
0	0	47	0	0	0	0	0	0	7	1	1	0	1	0	0	0	0	0	1	0	43.8	6.82	6.5	531	55	26	16.14	50	29.03	18.71	29.12	1.55	9.72	4.43	131	39.7	89.6	29.6	330	296	81	6.9	11.4	0.7	0	9.6	0.28	13.3	11.7
0	1	15	0	1	0	0	0	0	10	1	1	0	1	0	0	0	0	1	0	0	30.5	22.61	3.78	271	6	16	18.2	67.1	33.5	31.1	10.3	1.08	5.98	4.57	121	34.9	76.4	26.5	347	296	54.3	29.6	14.4	1.5	0.2	9	0.27	12.7	10.3
0	1	19	1	1	0	0	0	0	90	1	1	0	1	0	0	0	0	0	1	0	52.5	9.06	4.11	881	61	21	24.43	65.71	38.23	22.26	5.62	1.72	6.05	4.86	142	43.1	88.7	29.2	329	366	63.7	21.5	12.9	1.7	0.2	9.9	0.36	13	12.3
1	1	40	1	1	0	0	0	0	60	1	1	0	1	0	0	0	7	0	1	0	32.6	14.6	5.27	539	49	17	27	62.9	35.1	26.6	7.7	1.32	10.87	4.06	126	37.7	92.9	31	334	444	81.7	9.7	7.9	0.4	0.3	10.1	0.45	12.2	11.5
0	1	24	1	1	0	0	0	0	7	1	1	0	1	0	0	0	2.5	0	1	0	44.9	11.19	4.11	670	50	28	11.1	76.5	49.1	24.5	11.3	2	5.06	4.37	128	36.4	83.3	29.3	352	332	60.8	20	10.1	8.9	0.2	8.6	0.29	12.1	9.9
0	1	25	0	1	0	0	0	0	10	1	1	0	1	0	0	0	0	0	1	0	51.3	8.92	5.6	429	67	28	22	60.7	36.7	22.3	14.1	1.65	5.64	4.31	126	36.2	84	29.2	348	259	62.5	18.4	16.1	3	0	9.9	0.26	11.8	11.6
0	0	22	0	1	0	0	0	0	7	1	1	0	1	0	0	0	0	0	1	0	34.4	6.4	1.67	377	23	14	4.1	89.4	35.2	53.1	3.4	0.66	4.44	4.3	114	35.2	81.9	26.5	324	386	49.8	33.8	15.3	1.1	0	8.5	0.33	13	9.4
0	1	56	0	1	0	0	0	0	360	0	1	0	1	0	0	0	20	1	0	0	48.1	22.8	15.9	976	23	15	4.7	84.3	69.8	11	6.6	6.35	18.16	4.38	129	37.9	86.5	29.5	340	251	72.8	14.8	12.1	0.1	0.2	10.4	0.26	13.7	13.5
0	1	24	0	0	0	0	0	0	720	0	1	0	1	0	0	0	1	0	1	0	44.3	10.13	5.9	1021	67	34	4.7	65.9	25.6	37.7	25.9	0.68	7.18	5.16	153	44.6	86.4	29.7	343	241	77	17.1	5.7	0.1	0.1	9.3	0.22	14	11.3
0	1	29	0	0	0	0	0	0	7	0	1	0	1	0	0	0	0	0	1	0	45.6	10.07	2.74	1098	59	37	7.8	67	35.1	26.1	22.1	1.34	4.61	4	126	35.7	89.3	31.5	353	286	62.3	19.3	15.8	2.4	0.2	9.5	0.27	12.4	10.9
0	0	21	0	0	0	0	0	0	4	0	1	0	1	0	0	0	0	1	0	0	51.2	10.36	4.87	355	39	27	11.9	67.5	35.4	30.5	10.5	1.16	5.05	4.64	144	41.5	89.4	31	347	307	67.1	18	13.7	1	0.2	8.9	0.27	11.2	10.1
0	1	23	0	0	0	0	0	0	15	0	1	0	1	0	0	0	0	0	1	0	52.8	7.73	4.08	618	51	55	14.16	56.29	16.96	36.76	13.58	0.46	17.45	5.51	161	47.8	86.8	29.2	337	301	77.4	14	7.1	1.4	0.1	9.1	0.27	12.1	11.1
0	1	25	0	0	0	0	0	0	30	0	1	0	1	0	0	1	2.5	0	1	0	49.1	8.36	5.51	648	55	30	10	70.8	49	20.9	8.7	2.34	6.95	4.12	124	37.3	90.5	30.1	332	514	53.4	31.2	12.4	2.9	0.1	9.4	0.48	14.6	10.8
0	0	27	0	1	0	0	0	0	60	0	1	0	1	0	0	0	0	0	1	0	53.7	9.93	6.08	547	31	33	4.5	77	48.7	26.5	18.1	1.84	6.45	4.16	119	36	86.5	28.6	331	366	63.2	23.9	5.9	6.8	0.2	9.7	0.36	11.9	11.4
0	1	28	0	1	0	0	0	0	5	1	0	0	1	0	0	0	0	0	1	0	53.5	14.76	3.77	1055	62	38	13.5	68.3	44.3	22.3	10.7	1.99	10.37	5.13	152	42.7	83.2	29.6	356	431	84	9.7	6.2	0.1	0	8.9	0.38	12.2	10.3
0	1	34	0	1	0	0	0	0	7	1	0	0	1	0	0	0	0	0	1	0	50.7	10.23	4.88	666	45	37	5.67	71.54	43.31	26.41	18.73	1.64	8.51	4.56	133	40.7	89.3	29.2	327	370	71.1	14.6	14.1	0.2	0	8.7	0.32	12.9	9.9
0	1	34	0	1	0	0	0	0	7	1	0	0	1	0	0	1	0	1	0	0	57.9	7.08	4.68	924	43	31	17.08	59.7	25.12	29.91	10.25	0.84	6.97	4.33	135	38.1	88	31.2	354	216	68	17.2	12.6	2.2	0	9.9	0.21	11.7	12.6
0	0	16	0	1	0	0	0	0	20	1	0	0	1	0	0	0	0	1	0	0	49.7	8.08	4.2	348	46	27	28.02	67.59	38.79	24.88	5.71	1.56	3.36	4	116	35.5	88.8	29	327	280	63.1	22.3	14	0.6	0	8.8	0.25	12.1	10.3
0	1	51	0	0	0	0	0	0	90	1	0	0	1	0	0	0	0	0	1	0	59.2	9.93	1.92	352	43	39	8.4	56.6	35.2	19.74	29.8	1.79	5.15	4.03	115	35.3	87.6	28.5	326	324	55.5	27	16.3	1	0.2	9	0.29	12.7	10.2
0	0	30	0	1	0	0	0	0	7	1	0	0	1	0	0	0	0	0	0	1	48.4	10.61	5.02	766	61	41	14.6	73.9	36.2	31.3	5.2	1.13	4.36	3.97	116	34.3	86.4	29.2	338	280	59.7	26.1	13.1	1.1	0	9.5	0.27	12.1	11.3
0	1	22	0	0	1	0	0	0	40	1	0	0	1	0	0	0	0	0	1	0	53.8	7.32	2.35	1344	105	28	3.98	85.15	48.19	34.92	5.19	1.38	7.83	3.44	88	27.8	80.8	25.6	317	351	67.4	14	17	1.5	0.1	7.6	0.27	15.8	8
0	0	23	0	1	0	0	0	0	14	1	0	0	1	0	0	0	0	1	0	0	50.8	20.69	3.73	336	18	24	9.64	75.99	31.16	39.53	3.34	0.79	5.61	3.75	113	34.2	91.2	30.1	330	227	62.9	20.3	15	1.6	0.2	9.7	0.22	11.8	11.6
0	0	8	0	0	0	0	0	0	30	1	0	0	1	0	0	1	0	0	1	0	44.6	5.93	3.05	1401	113	36	17.2	62.8	43.6	17.6	9.3	2.48	4.9	4.1	117	34.8	84.9	28.5	336	241	47.5	37.6	13.5	1.2	0.2	9.4	0.23	11.9	10.8
0	1	12	0	0	0	0	0	0	7	1	0	0	1	0	0	0	0	0	1	0	50.6	7.31	3.77	933	46	31	31.9	58.8	33.2	23.2	7.7	1.43	7	3.76	117	34.1	90.7	31.1	343	260	65	21.4	13.1	0.4	0.1	8.8	0.23	12.1	10.3
0	1	27	0	1	1	0	0	0	40	1	0	0	1	0	0	0	0	1	0	0	49.6	11.58	1.58	576	51	38	11.2	57.2	16.8	39.5	27.7	0.43	8.04	4.79	142	42.6	88.9	29.6	333	326	76.8	16.8	6.3	0	0.1	8.7	0.29	14.4	10.4
0	1	26	1	1	0	0	0	0	7	1	0	0	1	0	0	0	0	0	1	0	51.6	9.42	5.1	561	36	19	20.87	73.44	41.62	29.84	3.69	1.39	5.74	4.53	139	42.6	94	30.7	326	239	69.8	22.5	6.3	1.2	0.2	8.5	0.2	13	9.5
0	1	61	0	1	0	0	1	0	14	1	0	0	1	0	0	1	40	0	1	0	44.5	6.09	5.01	431	24	38	20.8	44	19.7	14.7	24.5	1.34	6.89	4.8	146	43.7	91	30.4	334	396	85.9	10.7	3.3	0	0.1	9.4	0.37	12.4	11.4
0	1	17	1	0	1	0	0	0	90	1	0	0	1	0	0	0	0	1	0	0	54.1	12	5.04	423	52	45	2.3	77.9	28.1	44.5	18.7	0.63	5.77	5.65	131	39.5	84.9	28.2	332	389	65.8	21.5	8.1	4.3	0.3	8.5	0.33	13.1	9.7
0	1	19	0	1	1	0	0	0	150	1	0	0	1	0	0	0	0	0	0	1	58.5	7.16	4.86	500	57	22	9.93	53.44	28.22	24.34	27.85	1.16	7.5	4.19	121	37.2	88.8	28.9	325	500	65.6	14.7	14	5.7	0	7.7	0.39	14.3	8.1
0	1	29	0	0	0	0	0	0	30	1	0	0	1	0	0	0	0	0	1	0	46.7	9.65	4.67	912	50	30	23.69	49.47	34.63	12.37	18.15	2.8	9.44	4.84	150	44.7	92.4	31	336	318	69.7	17.2	12.6	0.5	0	9.9	0.31	12.2	11.9
0	1	28	0	1	0	0	0	0	10	1	0	0	1	0	0	0	0	1	0	0	47.9	12.27	5.63	251	28	30	5.9	83.3	43.6	34.7	10.2	1.26	5.05	4.92	147	42.4	86.2	29.9	347	274	64.3	24.2	7.5	3.8	0.2	8.4	0.23	12.5	9.2
0	1	23	0	1	0	0	0	0	7	1	0	0	1	0	0	1	0	0	1	0	50.9	12.41	3.45	727	42	26	21.5	69.1	43.6	24.7	2.9	1.77	6.04	5.06	148	43.7	86.4	29.2	339	155	56.6	23.2	19.2	0.8	0.2	9.4	0.15	12.6	10.7
0	1	23	0	0	0	0	0	0	15	1	0	0	1	0	0	0	0	0	1	0	50.2	10.08	4.44	658	56	30	10.58	80.83	48.12	29.07	5.56	1.66	5.39	4.14	125	37.4	90.3	30.2	334	341	54.1	24.9	16	4.8	0.2	9.3	0.32	11.2	11
0	1	48	0	1	0	0	0	0	25	1	0	0	1	0	0	0	20	0	1	0	41.7	6.12	6.23	215	54	42	15.8	70.9	30.9	21.2	11.2	1.46	7.13	4.61	130	37.9	82.2	28.2	343	421	70	13.3	15.3	1.4	0	8.4	0.35	12.6	8.8
0	1	36	0	1	0	0	0	0	8	1	0	0	1	0	0	1	0	0	1	0	51.2	8.25	4.76	815	63	29	12	61.63	34.56	15.88	19.27	2.18	6.43	4.56	130	39.5	86.6	28.5	329	299	69.3	19.3	9.5	1.9	0	9	0.27	11.9	10.6
0	1	39	0	0	0	0	1	0	180	1	0	0	1	0	0	0	10	1	0	0	50	5.82	4.07	653	65	32	16.01	57.3	36.3	17.08	11.83	2.13	7.25	4.43	137	39.7	89.6	30.9	345	434	74	13.2	11	1.7	0.1	8.1	0.35	11.4	8.6
0	1	32	0	1	0	0	0	0	90	1	0	0	1	0	0	0	5	1	0	0	51.1	4.76	0.14	2835	158	21	7.3	70.1	33.8	27.4	21.9	1.23	8.46	4.38	126	33.1	75.6	28.8	381	390	79.1	13	4.6	3.2	0.1	8.8	0.34	13.5	9.3
0	1	52	0	1	1	0	0	0	10	0	0	0	1	0	0	0	30	1	0	0	51.4	8.3	6.42	443	47	25	3.5	78.8	32.1	25	14.1	1.28	5.67	4.47	129	38.1	85.2	28.9	339	443	71.6	15.3	11.3	1.6	0.2	8.2	0.36	16.8	8.7
0	1	22	0	1	1	0	0	0	360	0	0	0	1	0	0	0	0	1	0	0	44.6	13.02	4.06	981	51	25	13.6	66.4	30.6	33.3	14.1	0.92	7.7	5.38	155	44.6	82.9	28.8	348	362	56.7	27.4	11.8	3.6	0.5	8.8	0.32	13.3	10.3
1	0	27	0	0	0	0	0	0	60	0	0	0	1	0	0	0	0	0	1	0	42.8	13.07	4.88	456	21	24	8.63	83.47	54.93	27.23	2.49	2.02	3.99	3.77	114	34.9	92.6	30.2	327	196	65.6	21.3	12	0.8	0.3	10.2	0.2	12.6	11.5
0	1	27	0	1	0	0	0	0	20	0	0	0	1	0	0	0	10	0	1	0	60.2	15.78	6.27	1038	52	34	20.7	60.7	37.9	18.7	15.8	2.03	11.6	4.91	143	43.4	88.4	29.1	329	262	61.9	17.8	6	13.5	0.8	10.6	0.28	12.3	12.2
0	0	25	0	1	0	0	0	0	7	0	0	0	1	0	0	0	0	1	0	0	53.8	8.9	5.4	280	38	26	12.1	78.8	43.2	32.8	4.8	1.32	4.57	4.01	117	34.8	86.8	29.2	336	318	40.7	43.8	11.8	3.5	0.2	9.4	0.3	11.3	10.5
0	0	23	0	1	0	0	0	0	6	0	0	0	1	0	0	0	0	1	0	0	54.7	12.51	5.81	386	57	43	15.53	70.19	42.34	26.52	9.94	1.6	7.74	4.4	130	39.2	89.1	29.5	332	219	66.9	17.2	15	0.8	0.1	10.2	0.22	12.1	12.6
0	0	28	0	1	0	0	0	0	7	0	0	0	1	0	0	0	0	0	1	0	53.4	9.27	3.31	676	57	38	13.5	77.8	44.3	28.6	3.9	1.55	5.95	4.12	117	36	87.4	28.4	325	364	73.3	16.1	9.6	0.8	0.2	8.6	0.31	12.7	9.7
0	1	27	1	1	0	0	0	0	3	0	0	0	1	0	0	0	0	0	1	0	57.7	8.62	5.79	535	74	25	13.6	47.6	34.3	12.1	36.5	2.83	5.95	4.92	141	43.4	88.2	28.7	325	346	57.9	32.3	7.1	2.5	0.2	8.9	0.31	12	10.2
0	0	19	0	1	0	0	0	0	30	0	0	0	1	0	0	0	0	1	0	0	49.3	7.77	4.62	419	49	57	17.7	71.7	48	22	8.2	2.18	5.72	4.22	110	33	78.2	26.1	333	384	67.8	21.9	9.6	0.5	0.2	9.4	0.36	11.7	11.2
0	1	21	0	1	0	0	0	0	20	0	0	0	1	0	0	0	0	0	1	0	56.3	13.59	1.8	902	89	28	19.31	66.13	33.41	31.12	8.75	1.07	7	4.72	130	39.5	83.7	27.5	329	272	66.5	17.6	14.6	1.3	0	9.3	0.25	13.1	10.9
0	0	36	0	1	0	0	0	0	30	0	0	0	1	0	0	0	0	1	0	0	47.4	6.71	8.45	195	17	24	19.47	74.02	46.36	26.82	8.04	1.73	5.58	4.04	96	31	76.7	23.8	310	228	58.5	25.4	14.3	1.8	0	10.4	0.24	15.3	11.2
0	0	22	0	0	1	0	0	0	20	0	0	0	1	0	0	1	0	1	0	0	63.4	7.08	5.64	215	43	35	14.27	70.04	45.51	22.5	16.28	2.02	7.71	4.39	123	37.2	84.7	28	331	336	73.9	17.1	5.8	3.1	0.1	8.2	0.28	13.3	9.2
0	1	51	0	1	0	0	0	0	15	0	0	0	1	0	0	0	40	1	0	0	53.1	8.85	4.54	609	10	95	13.4	71.9	49	19.8	10.6	2.47	8.06	4.99	149	42.2	84.6	29.9	353	268	53.3	36	8.6	1.9	0.2	9.8	0.26	12.8	11.5
0	0	20	0	1	1	0	0	0	20	1	1	1	0	0	0	0	0	0	0	1	53.4	6.44	3.96	176	62	24	6.7	57.2	38	18.3	30.2	2.08	6.23	4.76	112	34.1	71.6	23.5	328	330	67.5	19.4	12.4	0.5	0.2	8.9	0.3	15.3	9.8
1	0	37	0	0	0	0	0	0	90	1	1	1	0	0	0	0	0	0	1	0	49.5	8.64	3.71	1457	51	26	9	80	39.5	34.4	8.9	1.15	5.72	4.1	104	32.9	80.2	25.4	316	290	54	29.9	10	5.9	0.2	9.1	0.26	15.8	10
0	1	19	0	1	0	0	0	0	30	1	1	1	0	0	0	0	0	0	1	0	52.5	9.75	3.26	885	48	45	23.5	63.9	35.6	25.9	6.2	1.37	6.43	4.21	129	36.4	86.5	30.6	354	341	50.8	32.3	14	2.3	0.6	7.9	0.27	11.8	9
0	1	43	0	1	0	0	0	0	30	1	1	1	0	0	0	0	0	0	1	0	57.6	9.44	7.73	577	52	26	12.3	66.3	34.9	29.9	18	1.17	5.86	4.54	140	39.3	86.6	30.8	356	266	59.4	23.2	16	1.2	0.2	9.4	0.25	12.5	11.5
0	1	24	0	1	0	0	0	0	30	1	1	1	0	0	0	0	1	0	1	0	52	12.26	6.33	312	21	23	16.02	74.91	43.14	31.34	9.09	1.38	14.08	4.85	147	42.4	87.4	30.3	347	214	86.2	9.2	4.5	0.1	0	9.2	0.2	12.5	10.5
1	1	26	0	0	1	0	0	0	180	1	1	1	0	0	0	0	0	0	1	0	53.2	6.21	3.99	872	54	39	17.75	45.71	33.57	11.43	33.45	2.94	5.74	4.42	128	38.4	86.9	29	333	189	74.6	11.7	12.5	1.2	0	8.4	0.16	14.1	9.1
0	1	71	0	1	0	0	0	0	180	1	1	1	0	0	0	0	80	0	1	0	39.5	9.03	3.51	648	50	15	6.4	33.5	8.79	25.87	58.08	0.34	8.13	2.65	86	26.5	100	32.5	325	397	80.4	11.1	8.4	0.1	0	8.2	0.32	13.8	9
0	1	34	0	1	0	0	0	0	30	1	1	1	0	0	0	0	5	1	0	0	55.8	9.73	4.05	589	70	22	14.7	63.3	39.9	23.1	20.4	1.73	5.11	4.69	133	43.4	92.5	28.4	306	294	69.3	18.2	11.9	0.6	0	9.8	0.29	13.5	10.5
0	0	38	0	1	0	0	0	0	180	1	1	1	0	0	0	0	0	0	1	0	43.3	5.88	5.77	523	40	40	28.54	51.54	21.14	28.74	9.35	0.74	5.19	4.45	88	29.1	65.4	19.8	302	383	87.1	7.5	5.4	0	0	9.3	0.36	19.7	12.2
0	1	22	0	1	0	0	0	0	60	1	1	1	0	0	0	1	0.5	0	1	0	46	9.5	4.17	849	52	22	7.5	75.4	43.7	21.7	14.9	2.01	9.13	4.84	145	42.8	88.4	30	339	319	68.7	16	13.7	1.5	0.1	9.2	0.29	13.2	10.7
0	0	15	0	1	0	0	0	0	15	1	1	1	0	0	0	0	0	1	0	0	37.7	8.26	3.09	613	46	29	15.28	67.71	30.73	29.4	11.51	1.05	4.4	4.43	123	38	85.8	27.8	324	323	70.9	18.2	7.5	3.4	0	9.4	0.3	12.6	10.6
0	1	23	0	1	0	0	0	0	20	1	1	1	0	0	0	0	2.5	0	1	0	40.3	47.56	2.21	1514	91	3	16.06	70.73	40.18	29.45	10.43	1.36	11.76	4.71	143	40.7	86.4	30.4	351	238	70.4	12.3	16.7	0.6	0	8.6	0.2	11.3	9.2
0	0	43	0	0	0	0	0	0	30	1	1	1	0	0	0	0	0	0	1	0	40.5	6.76	4.54	345	51	24	6.46	59.18	32.91	24.37	27.12	1.35	7.82	4.45	128	37.9	85.2	28.8	338	252	76.2	12.8	10.5	0.4	0.1	9.8	0.25	12.4	11.9
1	1	24	0	1	1	0	1	0	60	1	1	1	0	0	0	0	0	1	0	0	59.3	11.7	1.22	1052	62	29	13.84	51.32	21.71	25.16	7.71	0.86	9.56	4.65	139	40.9	88	29.9	340	289	70.3	15.9	13.4	0.1	0.3	9	0.26	13.6	10
0	0	47	0	1	0	0	0	0	20	1	1	1	0	0	0	1	0	1	0	0	33.4	2.35	9.39	1029	83	33	6.9	82.9	43.2	40	9.3	1.08	7.91	3.91	115	34.9	89.3	29.4	330	332	73.7	23.8	2.4	0.1	0	10.1	0.34	13.4	12
1	1	18	0	1	0	0	0	0	30	1	1	1	0	0	0	1	0	1	0	0	46.1	10.94	0.14	1113	89	25	18.2	46.7	26.6	16.7	33.2	1.59	11.98	5.95	159	48.9	82.2	26.7	325	301	80.4	9.7	8.8	0.9	0.2	9.9	0.3	14.8	11.4
0	1	48	0	0	0	0	0	0	7	1	1	1	0	0	0	1	0	0	1	0	44.9	11.45	5.74	682	38	49	8.8	49	32.8	12.2	34	2.69	5.25	4.85	139	40.6	83.7	28.7	342	402	60.9	26.7	10.9	1.3	0.2	8.8	0.35	13.6	10
0	1	67	0	1	0	0	0	0	30	1	1	1	0	0	0	0	30	0	1	0	36.2	15.72	3.02	1201	49	26	4.46	45.3	23.93	21.37	38.39	1.12	9.07	3.97	109	33.3	83.9	27.5	327	187	93.2	4.3	2.5	0	0	9.3	0.17	13.7	10.9
0	1	24	0	1	1	0	0	0	15	1	1	1	0	0	0	1	0	0	0	1	54.5	7.8	4.49	588	59	22	12.28	63.18	35.68	21.59	10.04	1.65	10.01	4.73	137	41.8	88.4	29	328	427	74.5	16.7	7.4	1.3	0.1	8.6	0.37	15	9.9
0	0	28	0	0	0	0	0	0	7	1	1	1	0	0	0	0	0	1	0	0	56.5	7.06	2.88	1023	64	32	21.43	73.61	47.22	24.42	6.65	1.93	4.73	3.85	92	29.4	76.4	23.9	313	292	63.6	17.1	18	1.3	0	9	0.26	16.5	9.6
0	1	49	0	1	0	1	0	0	60	1	1	1	0	0	0	0	2	1	0	0	48.5	4.42	12.88	810	44	17	5.53	68.74	34.62	30.59	12.01	1.13	6.59	4.03	119	34.1	84.6	29.5	349	277	79.8	13.8	5.9	0.3	0.2	7.8	0.21	12	8.3
0	1	41	0	0	0	0	0	0	180	1	1	1	0	0	0	0	30	0	1	0	52.1	14	3.4	603	78	38	0.5	82.2	38.5	44.05	8.31	0.87	4.04	3.66	113	33.7	92.1	30.9	335	168	53.3	22.5	23.3	0.7	0.2	10.6	0.18	19	12.6
0	1	63	0	0	0	0	0	0	10	0	1	1	0	0	0	0	0	0	1	0	50.6	12.72	4.81	341	42	24	18.6	44.3	27.5	15.1	33.1	1.82	6.87	4.96	149	43.1	86.9	30	346	369	72.5	14.7	10.8	1.9	0.1	9.1	0.34	12.5	10.6
0	1	40	0	0	0	0	0	0	30	0	1	1	0	0	0	0	20	0	1	0	31.9	8.73	6.54	273	25	27	14.51	59.7	33.31	25.21	20.49	1.32	3.7	5.54	170	47.6	85.9	30.7	357	167	57	23.2	15.4	4.1	0.3	9.7	0.16	13	12.4
1	1	23	0	1	1	0	0	0	60	0	1	1	0	0	0	0	0.5	0	1	0	50.8	0.66	0.18	5524	195	19	12.2	72.03	35.15	30.94	8.05	1.14	8.27	5.4	147	43.3	80.2	27.2	339	240	79.3	9.4	9.9	1.3	0.1	9	0.22	14.4	10.3
0	1	30	0	1	0	0	0	0	90	0	1	1	0	0	0	0	4	1	0	0	54	7.73	0.19	1771	112	24	8.43	78.38	52.51	23.26	13.13	2.25	5.98	5.26	155	47.4	90.1	29.5	327	317	63.6	17.7	16.2	2.2	0.3	8.6	0.27	13.7	9.8
0	1	32	0	0	0	0	0	0	30	0	1	1	0	0	0	0	20	0	1	0	50.3	7.6	3.35	739	53	32	22.92	62.97	25.94	34.91	12	0.74	7.64	5.68	166	49	86.3	29.2	339	192	65	17	17.1	0.8	0.1	9.5	0.18	13.4	11
0	0	25	0	1	0	0	0	0	30	0	1	1	0	0	0	0	0	0	1	0	53.3	4.88	3.51	667	46	36	11.74	76.09	42.09	24.21	7.76	1.74	4.66	4.32	115	35.8	82.9	26.6	321	294	58.6	23	13.7	4.5	0.2	10	0.29	13.6	11.8
0	1	57	0	1	1	0	0	0	60	0	1	1	0	0	0	0	30	0	1	0	42.7	9.38	5.36	895	78	49	6.6	76.6	46.2	29.3	4.6	1.58	4	4.5	130	38.4	85.3	28.9	339	185	72.1	16.5	10.3	0.8	0.3	10	0.19	12.2	12
0	1	22	0	1	0	0	0	0	90	0	1	1	0	0	0	0	0	0	1	0	54.9	14.98	2.65	554	75	22	7.4	54.4	34.3	16.4	33.4	2.09	3.57	4.77	131	39.3	82.4	27.5	333	227	73.9	19.9	5.9	0	0.3	9.7	0.22	16.8	12.3
0	1	25	1	1	0	0	1	0	30	0	1	1	0	0	0	0	0	0	1	0	53.9	20.66	4.88	518	64	42	6.9	54.2	37.2	15.1	34.9	2.46	6.74	4.74	134	41.7	88	28.3	321	437	69.1	21.7	8.2	1	0	8.1	0.35	13.6	9.1
0	1	43	0	1	0	0	0	0	7	0	1	1	0	0	0	0	0	0	1	0	53.1	5.86	4.02	264	51	31	7.13	70.4	32.19	37.02	12.91	0.87	6.54	4.77	135	40.4	84.7	28.3	334	447	56.7	31.8	8.4	2.9	0.2	9.4	0.42	12.1	11.5
0	1	64	1	1	0	0	0	0	30	0	1	1	0	0	0	0	10	1	0	0	50.2	11.23	5.38	476	43	36	25.7	51.3	30.4	20.5	13.1	1.48	4.07	3.96	127	37.6	94.9	32.1	338	108	59.2	20.9	15.5	4.4	0	11.7	0.13	13.6	15.9
0	1	37	0	0	0	0	0	0	10	0	1	1	0	0	0	0	40	1	0	0	58.4	16.91	6.2	551	79	41	11.3	69.6	52.9	14.9	15.1	3.55	4.14	4.9	153	42.9	87.6	31.2	357	310	47.3	37.7	13.3	1.2	0.5	8.7	0.27	12.4	10.1
0	1	37	0	0	0	0	0	0	60	0	1	1	0	0	0	0	0	0	1	0	53.6	7.62	0.51	892	93	30	11.71	58.77	39.62	17.11	21.4	2.32	4.41	4.78	131	41.2	86.2	27.4	318	180	59.4	20.9	18.1	1.6	0	10	0.18	13.6	11.8
0	1	58	0	0	0	0	0	0	60	0	1	1	0	0	0	0	10	0	1	0	53.9	8.85	0.13	1541	59	51	19.2	57.7	37	18.8	21.3	1.97	5.45	4.46	133	38.9	87.2	29.8	342	233	67.5	16.1	11.6	4.4	0.4	9	0.21	13.4	10.3
1	1	28	0	0	0	0	1	0	180	0	1	1	0	0	0	0	5	0	0	1	52.8	8.84	0.14	1150	152	22	1.1	78.2	32.6	43.1	19.8	0.76	4.98	5.18	143	45.3	87.5	27.6	316	402	65.5	26.3	6.4	1.6	0.2	9.4	0.38	14.9	10.9
0	0	24	0	1	0	0	0	0	120	0	1	1	0	0	0	0	0	0	1	0	46.7	10.62	3.44	418	42	32	21.2	73.1	40.6	28.4	4.9	1.43	7.11	4.93	136	39.9	80.9	27.6	341	418	74.1	16.7	5.2	3.7	0.3	8.8	0.37	13.6	10.6
0	1	48	0	1	0	1	0	0	7	0	1	1	0	0	0	0	40	0	1	0	46.6	12.66	13.27	547	57	32	10.4	75.4	48.9	21.3	4.9	2.3	9.5	4.67	137	40	85.7	29.3	343	392	58.6	21.2	19.5	0.5	0.2	9.5	0.37	12.6	11.5
0	1	53	0	1	0	0	0	0	30	0	1	1	0	0	0	0	0	0	1	0	48	10.75	4.88	502	54	37	5.06	57.6	34.51	21.44	33.37	1.61	5.76	4.66	131	38.3	82.2	28.1	342	233	64.1	19.1	14.4	2.4	0	9.6	0.22	12.3	11.2
1	1	19	0	0	0	0	0	0	120	0	1	1	0	0	0	0	0	1	0	0	69.3	0.35	0.21	12536	370	26	18.18	59.6	21.7	22.69	8.91	0.96	8.79	4.66	126	38.8	83.3	27	325	404	72.9	16.8	10.1	0.2	0	9.7	0.39	13.3	11.4
1	1	24	1	0	0	0	0	0	150	0	1	1	0	0	0	0	4	1	0	0	44.9	10.08	6.07	751	79	28	9.58	59.93	36.03	16.5	20.31	2.18	14.38	5.34	144	42.3	79.2	27	340	333	80.8	9	10	0.2	0	9.6	0.32	15.2	10.6
0	1	62	0	1	0	0	1	0	10	1	0	1	0	0	0	1	30	0	1	0	51.6	9.51	7.72	240	41	22	14.16	62.9	44.52	15.9	20.18	2.8	10.4	4.51	134	39.6	87.8	29.7	338	389	72.4	15.8	10.6	1.3	0.2	7.8	0.3	14.2	8.3
0	1	47	0	0	0	1	0	0	10	1	0	1	0	0	0	0	0.7	1	0	0	47.7	11.78	8.36	775	60	24	8.43	81.57	36.61	40.97	8.55	0.89	6.88	3.81	115	34.4	90.3	30.2	334	468	63.1	19.3	16.9	0.6	0.1	10.1	0.47	12.5	12.3
0	0	29	0	1	1	0	0	0	26	1	0	1	0	0	0	0	0	1	0	0	38.2	7.75	6.1	528	44	36	9.8	55.4	32	22	31.4	1.45	12.68	4.09	111	33.9	82.9	27.1	327	211	85.4	10	4.4	0.1	0.1	9.7	0.2	13.3	11.3
1	1	17	0	0	0	0	0	0	60	1	0	1	0	0	0	0	0	0	1	0	51.5	1.33	0.22	4992	211	25	15.91	57.09	31.62	27.06	3.65	1.17	8.41	4.7	131	39.4	83.8	27.9	332	261	65.5	17.5	15	1.9	0.1	8.5	0.22	14.4	9.5
0	1	50	0	1	0	0	0	0	7	1	0	1	0	0	0	0	30	1	0	0	46.2	7.72	0.86	909	52	24	14.31	72.74	46.31	19.14	11.99	2.42	6.34	4.09	127	38.8	94.9	21.1	327	537	56.5	27.6	15.3	0.3	0.3	7.8	0.42	12.2	8.1
0	1	26	0	1	1	0	1	0	10	1	0	1	0	0	0	0	0	0	0	1	41	8.64	4.43	597	77	23	4.06	68.74	28.98	33.77	28.2	0.86	5.39	5.13	145	44.5	86.7	28.3	326	273	69.6	18	10.6	1.1	0.7	9.6	0.26	13.9	11.4
0	1	73	0	1	0	0	1	0	7	1	0	1	0	0	0	0	20	0	1	0	42.7	7.17	6.66	248	42	41	8.2	67.3	25.4	41.6	9.8	0.61	3.85	2.53	78	23.9	94.5	30.8	326	154	78.9	13	7	0.8	0.3	8.9	0.14	12.6	8.9
0	1	25	0	1	1	0	0	0	30	1	0	1	0	0	0	0	0	0	0	1	58.6	17.94	3.22	554	54	37	8.9	48	23.6	17.2	41.7	1.37	9.5	4.39	126	36.3	82.7	28.7	347	448	71	16.6	11.9	0.4	0.1	7.5	0.34	13	8.2
0	0	65	1	0	0	0	0	0	30	1	0	1	0	0	0	0	0	1	0	0	6	0.47	0.02	1828	20	3	4.7	72.2	37	34.3	22.2	1.08	14.87	4.05	113	34.6	85.4	27.9	327	200	72.7	9.8	6.5	10.9	0.1	9	0.45	14.9	10.2
0	1	37	0	1	0	0	0	0	7	1	0	1	0	0	0	0	0	0	1	0	49.2	7.21	2.8	563	70	28	9.5	48.7	32	14.8	33.8	2.16	8.38	4.93	132	40.1	81.3	26.8	329	471	64.8	22.1	12.1	0.6	0.4	7.7	0.36	12.8	8.4
1	1	38	0	0	0	0	0	0	20	1	0	1	0	0	0	0	10	0	1	0	52.3	9.45	4.79	410	47	36	12.8	73.2	51.2	21.6	11.7	2.37	7.46	4.67	139	39.2	83.9	29.8	355	356	63.9	23.2	10.2	2.7	0	8.3	0.3	12.6	9
0	0	29	1	0	1	0	0	0	390	1	0	1	0	0	0	0	0	0	0	1	35.2	10.43	6.65	669	12	11	4.19	65	21.88	38.75	1.08	0.56	2.4	3.38	84	26.3	77.8	24.9	319	112	93.8	5.4	0.4	0.4	0	11.5	0.13	15.7	18.6
0	1	34	0	1	0	0	0	0	15	1	0	1	0	0	0	0	0	0	1	0	49.4	15.4	2.42	902	47	32	12.24	62.3	36.25	24.43	18.88	1.48	7.18	4.64	127	38.2	82.3	27.4	332	240	60.1	25.5	13.8	0.6	0	9.2	0.22	13.6	10.2
0	1	24	0	0	0	0	0	0	20	1	0	1	0	0	0	0	0	1	0	0	48.1	11.1	3.21	566	57	25	17.2	68.1	45	21.9	13.6	2.05	5.44	4.05	116	34.2	84.4	28.6	339	347	63.2	22.1	14.3	0.4	0	9.1	0.32	12.9	10.7
0	1	82	0	1	0	0	0	0	30	1	0	1	0	0	0	0	20	1	0	0	37.9	10.13	1.71	734	70	28	13.9	63.6	34.4	26.6	12	1.29	6.21	3.88	106	31.4	80.9	27.3	338	228	86.1	8.7	4.7	0.5	0	8.2	0.19	18.3	9.1
0	1	17	0	0	0	0	0	0	10	1	0	1	0	0	0	0	0	0	1	0	55.5	10.63	0.11	1924	96	26	11.07	58.55	25.39	28.11	23.35	0.9	8.28	5.62	153	46.1	82	27.2	332	416	76.3	17.1	6.2	0.4	0	8.3	0.34	12.7	9.1
0	1	36	0	1	0	1	1	0	15	1	0	1	0	0	0	0	10	1	0	0	49	18.94	6.97	522	47	30	12.93	67.66	39.79	23.55	17.54	1.69	5.69	5.62	163	45.8	81.5	29	356	214	56.1	31.3	9	3.2	0.4	10.7	0.23	13	14
0	1	24	0	1	0	0	0	0	30	1	0	1	0	0	0	0	0	0	1	0	32.6	13.47	1.82	1903	79	15	1.9	78.87	43.04	28.61	3.8	1.5	6.93	4.38	115	37.1	84.7	26.3	310	546	69.4	15	15	0.3	0	7.4	0.4	19.4	8
0	1	27	0	0	1	0	0	0	30	1	0	1	0	0	0	0	10	0	1	0	45.3	6.98	4.63	1510	69	28	1.1	69.8	27.1	38.9	17.4	0.7	9.52	3.19	72	24.8	77.7	22.6	290	226	83.2	8.8	7.7	0.2	0.1	10.5	0.24	19.4	13.2
0	1	19	0	1	0	0	0	0	60	1	0	1	0	0	0	0	0	1	0	0	36.8	8.78	3.16	810	47	23	10.03	78.74	40.06	35.41	10.49	1.13	5.91	5.04	141	43.7	86.7	28	323	231	54.3	28.9	12.4	4.1	0.3	8.8	0.2	15.5	9.9
0	1	65	0	1	0	1	0	0	120	1	0	1	0	0	0	0	30	0	0	1	37.4	8.34	2.42	2436	97	19	43.7	40.77	18.9	20.39	4.44	0.93	3.21	2.26	85	25.8	114.2	37.6	329	61	70.4	14.6	15	0	0	10.1	0.06	14.8	14.7
0	0	22	0	1	0	0	0	1	60	1	0	1	0	0	0	0	0	0	1	0	53.2	7.15	0.83	1325	100	32	13.29	71.55	46.08	22.91	10.57	2.01	9.83	4.33	102	32.1	74.1	23.6	318	479	82.1	9.9	8	0	0	9.2	0.44	16	10.4
0	1	25	0	0	0	0	0	0	30	1	0	1	0	0	0	0	0	0	1	0	47.6	7.71	1.88	666	60	32	11.9	61.5	36.5	23.3	23.3	1.57	6.16	4.68	140	41.3	88.2	29.9	339	213	66	19.3	10.4	4.1	0.2	9.5	0.2	14.2	11.1
0	1	24	0	1	0	0	0	0	30	1	0	1	0	0	0	0	1	0	1	0	38	10.65	3.98	260	18	29	0.1	76.2	51.4	22.1	9.3	2.33	6.83	5.34	150	44.9	84.1	28.1	334	294	67	18.6	12.4	1.9	0.1	8.9	0.26	14.9	9.9
0	1	43	0	1	0	0	0	0	20	0	0	1	0	0	0	0	0	0	1	0	53.6	9.44	3.13	613	55	34	8.8	60.5	32.8	23.3	26.4	1.41	4.37	4.09	115	34.9	85.3	28.1	330	261	72.4	18.5	8.2	0.9	0	8.9	0.23	12.1	9.4
0	1	65	0	1	0	0	0	0	180	0	0	1	0	0	0	0	0	0	1	0	37	17.67	14.17	365	53	12	7.4	74.6	47.1	25.5	17.1	1.85	3.73	3.54	100	29.9	84.5	28.2	334	239	73.6	16.4	9.7	0.3	0	9.4	0.22	13.9	10.8
0	0	16	0	0	0	0	0	0	60	0	0	1	0	0	0	0	0	1	0	0	51.1	55.26	1.85	645	25	39	12.56	71.9	41.77	27.24	9.22	1.53	10.25	3.88	109	33.4	86.1	28.1	326	289	68.2	20.3	9.3	2.1	0.1	9.9	0.29	18.4	11.2
0	1	87	0	1	0	1	1	0	10	0	0	1	0	0	0	0	0	0	0	1	15.7	11.45	15.15	100	5	3	6.9	71.81	48.39	21.24	15.09	2.28	6.05	4.15	125	37.4	90.1	30.1	334	206	78.2	14.7	6.1	1	0	9.4	0.19	13.2	10.7
0	1	74	0	1	0	0	0	0	180	0	0	1	0	0	0	0	75	0	1	0	47.3	8.81	6.39	371	39	42	5.4	52.6	24	28.5	36.9	0.84	7.79	3.77	114	34	90.2	30.2	335	271	64.3	21.1	12.8	1.7	0.1	8.6	0.23	12	9.5
0	1	24	0	0	0	0	0	0	7	1	1	0	0	0	0	0	0.3	0	1	0	46.2	11.45	4.46	690	46	27	11.85	67.05	34.66	28.64	4.46	1.21	7.99	4.69	138	40.4	86.1	29.4	342	284	63.6	16.6	18.6	1.1	0.1	9.4	0.27	12.3	11.4
0	1	20	0	1	0	0	0	0	7	1	1	0	0	0	0	0	1	0	1	0	49.4	7.26	1.1	1232	60	35	10.3	66.5	31.4	28.3	18.3	1.11	8.39	4.87	148	43.1	88.5	30.4	343	346	72.7	12.6	13.6	1	0.1	9.1	0.31	12.6	10.5
0	1	19	0	0	0	0	0	0	30	1	1	0	0	0	0	0	0	0	1	0	53.9	9.59	5.69	254	32	26	11.6	68.7	38.9	27.4	18.9	1.42	6.94	5.06	140	43	85	27.7	326	328	73.3	16.3	9.7	0.7	0	8.3	0.27	13.2	9.5
0	1	36	0	1	0	0	0	0	14	1	1	0	0	0	0	0	10	0	1	0	17.6	8.92	2.49	1926	20	10	16.7	77.8	27.3	47.5	3.8	0.57	3.13	2.88	88	27.5	95.5	30.6	320	43	87.2	8.6	4.2	0	0	9.7	0.04	16.3	12.5
0	1	26	0	0	0	0	0	0	30	1	1	0	0	0	0	0	0	0	1	0	48.3	11.29	5.51	744	65	44	8.1	81.6	33.2	45.3	8.6	0.73	5.6	4.51	133	38.8	86	29.5	343	264	63.9	20.4	14.6	1.1	0	7.8	0.21	13.4	8.7
0	1	43	0	1	0	0	0	0	90	1	1	0	0	0	0	0	0	0	0	1	48.6	11.36	2.65	531	71	31	1.45	66.45	40.1	22.09	19.96	1.82	7.21	4.1	121	36.8	89.8	29.5	329	299	76	15.4	7.5	0.7	0.4	8.1	0.24	18.5	8.5
0	1	17	0	1	0	0	0	0	60	1	1	0	0	0	0	0	0	0	1	0	54.6	7.55	0.08	2170	101	22	5.8	63.2	31.5	30	27.4	1.05	9.8	4.53	143	41.6	91.8	31.6	344	336	75.9	17.1	6	0.9	0.1	9.3	0.31	12.5	11
0	0	24	0	1	0	0	0	0	10	1	1	0	0	0	0	0	0	0	0	1	49.7	14.61	5.7	657	51	29	10.7	78.46	32.2	41.04	6.59	0.78	4.89	3.98	97	32	80.4	24.4	303	310	65.7	22.1	10.8	1.2	0.2	9.6	0.3	15.7	10.5
0	1	3	0	0	0	0	0	0	15	1	1	0	0	0	0	0	0	0	1	0	46.1	7.15	2.49	702	72	35	15.3	72.7	51.5	21.3	8.5	2.42	8.18	4.88	127	35.9	73.6	26	354	550	42.8	45.8	9.7	1.6	0.1	9.1	0.5	12.8	10.6
0	1	25	1	1	0	0	0	0	90	1	1	0	0	0	0	0	0	0	1	0	44.3	6.49	4.42	724	45	37	9.8	61.9	31.3	24.9	25.6	1.26	6.75	3.92	104	31.1	79.3	26.5	334	382	64	20.9	14.1	0.9	0.1	8.5	0.33	12.8	9.5
0	1	32	0	0	1	0	0	0	20	1	1	0	0	0	0	0	0	0	0	1	45.5	5.89	6.66	275	45	15	14.3	36.9	25.7	10.4	47.8	2.47	5.69	4.61	131	39.3	85.2	28.4	333	266	75.3	16.2	7.4	1.1	0	9.3	0.25	12.5	10.7
0	0	23	0	0	0	0	0	0	30	1	1	0	0	0	0	0	0	0	1	0	42.8	6.67	0.17	1425	100	23	7.54	82.69	24.84	52.2	6.1	0.48	9.37	4.33	119	37.1	85.7	27.5	321	229	71.1	21.1	7.7	0.1	0	10	0.23	13.5	11.9
1	1	36	0	0	0	0	0	0	20	1	1	0	0	0	0	0	0	0	1	0	49.5	10.53	6.82	336	70	44	9.12	64.34	42.3	19.91	16.45	2.12	5.76	5.05	142	43.7	86.5	28.1	325	247	58.5	22.6	13	5.7	0.2	9.7	0.24	12	12.1
0	1	80	0	1	0	0	0	0	30	1	1	0	0	0	0	0	0	1	0	0	43.1	9.22	2.74	619	60	51	9.93	73.01	16.86	56.05	12.92	0.3	7.32	3.79	116	35.4	93.4	30.6	328	340	67.9	12.7	17.8	1.6	0	8.7	0.29	13.7	9.6
0	1	54	0	0	0	0	0	0	30	1	1	0	0	0	0	0	0	0	1	0	50	11.13	2.9	498	29	27	12.5	46.68	21.59	24.54	40.48	0.88	4.08	4.44	136	40	90.1	30.6	340	251	61.5	12.3	25	1	0.2	9	0.23	12.7	10.5
0	1	25	1	1	0	0	0	0	20	1	1	0	0	0	0	0	0	0	1	0	51	11.23	3.29	787	56	22	18.42	64.05	45.75	14.38	11.09	3.18	7.48	4.67	134	41.3	88.4	28.7	324	441	62.9	20.9	14.8	1.3	0.1	9.4	0.42	12.6	11.2
0	1	23	0	1	0	0	0	0	30	1	1	0	0	0	0	0	0	0	1	0	50.6	13.71	2.52	921	79	30	11.46	80.18	49.49	30.43	8.56	1.63	9.56	4.6	133	40.1	87.2	28.9	332	331	46.9	44	8.1	0.9	0.1	9.1	0.3	12.3	10.3
0	1	89	0	1	0	0	0	0	40	1	1	0	0	0	0	0	50	1	0	0	25.4	4.6	6.49	94	9	24	4.09	71.2	36.73	32.36	20.47	1.14	10.88	4.12	115	32.9	79.9	27.9	350	579	77.5	13.9	8.2	0.3	0.1	8.6	0.5	15.4	9.1
0	1	47	0	1	1	0	0	1	20	0	1	0	0	0	0	0	0	0	1	0	55.6	9.14	0.26	4169	203	58	11.9	61.84	27.89	31.41	21.67	0.89	6.7	3.79	104	32.9	86.8	27.4	316	371	83.6	9.1	7.2	0.1	0	8.2	0.3	16.8	9
0	1	19	1	0	0	0	0	0	60	0	1	0	0	0	0	0	0	1	0	0	58.8	5.58	1.85	780	94	22	7.6	67.4	21.5	38.3	19.1	0.56	9.18	4.18	104	33.2	79.4	24.9	313	613	71	20.5	8.2	0.3	0	8.9	0.55	14.6	9.6
0	0	29	0	1	1	0	0	0	60	0	1	0	0	0	0	0	0	1	0	0	56.7	6.8	6.3	174	44	34	9.5	79	37.3	38	9.4	0.98	9.89	4.18	106	34.3	82.1	25.4	309	347	76.9	15.9	6.5	0.6	0.1	9.7	0.34	13.4	11.6
0	1	21	0	1	1	0	0	0	7	0	1	0	0	0	0	0	0	1	0	0	49.9	14.87	5.15	504	49	35	13.97	58.69	34.74	20.94	19.72	1.66	4.95	3.71	115	35.8	96.5	31	321	401	65.1	21	12.7	1.2	0	8.3	0.33	11.3	9.4
0	1	25	0	1	0	0	0	0	7	0	1	0	0	0	0	0	0	1	0	0	52.8	14.5	5.2	638	36	20	8.9	54.5	32.4	21.1	25.3	1.54	8.94	4.94	143	43.7	88.5	28.9	327	434	73.7	15.3	9.3	1.6	0.1	7.9	0.34	12.4	8.9
0	1	25	0	1	0	0	0	0	120	0	1	0	0	0	0	0	5	0	1	0	67.8	0.5	0.24	3831	283	8	32.3	55.34	32.98	21.87	10.03	1.51	9.91	4.5	124	37.2	82.7	27.6	333	413	74	15.9	8.1	1.9	0.1	8.7	0.36	13.4	9.5
0	1	23	0	1	1	0	0	0	90	0	1	0	0	0	0	0	0	0	1	0	20.7	3.01	2.49	146	18	12	6.95	66.9	43.15	20.97	18.98	2.06	6.97	5.26	147	45.7	86.9	27.9	322	247	69.7	13.5	14.2	2.3	0.3	10	0.25	13.9	11.7
0	1	74	0	1	0	1	0	0	10	1	0	0	0	0	0	1	0	1	0	0	41	23.47	3.49	324	21	18	1.83	36.08	21.65	8.76	26.24	2.47	6.85	5.05	119	34.4	68.1	2.6	346	216	86.1	3.2	10.7	0	0	9	0.19	14.9	9.9
0	1	36	0	0	0	0	0	0	15	1	0	0	0	0	0	0	0	0	1	0	54.1	8.54	8.7	666	46	35	8.6	76.6	34.6	39.8	12.8	0.87	7.44	4.26	122	37.8	88.7	28.6	323	331	76.8	12.2	9.4	1.5	0.1	8	0.27	12.8	8.9
0	1	33	0	1	0	0	0	0	30	1	0	0	0	0	0	0	0	0	1	0	51.5	7.58	3.71	432	49	41	10.5	68.2	41.9	23.9	19	1.75	7.65	4.78	136	40.4	84.5	28.5	337	351	59.7	20.9	17.3	2	0.1	8.1	0.28	13.7	8.7
0	1	28	0	1	0	0	0	0	3	1	0	0	0	0	0	0	0	1	0	0	50.4	10.7	4.37	1272	92	22	19.5	69.1	46.1	19.4	10.7	2.36	6.05	4.78	137	39.7	83.1	28.7	345	204	75.8	21.7	2.1	0.2	0.2	9.3	0.19	12.8	11.3
0	0	31	1	0	1	0	0	0	30	1	0	0	0	0	0	0	0	1	0	0	9.8	1.83	7.06	182	2	27	40.9	55.8	18.4	37.9	0.3	0.49	23.94	2.37	64	20	84.4	27	320	132	98	1.8	0.2	0	0	9.9	0.13	20.9	11.9
1	1	18	0	0	0	0	0	0	90	1	0	0	0	0	0	0	0	0	1	0	58	5.62	0.09	3637	196	25	14.5	71.9	37	30.5	10.6	1.21	3.88	5.07	139	41.5	81.9	27.4	335	204	53.8	32.7	10.6	2.6	0.3	10.3	0.21	13.1	13.4
1	1	32	0	1	1	0	0	0	360	1	0	0	0	0	0	0	0	0	1	0	20.5	7.12	5.75	211	32	17	4.5	62.9	48.8	9.5	29.9	5.14	4.25	3.68	98	31.1	84.5	26.6	315	187	86.1	5.9	7.5	0.5	0	9	0.17	14.9	9
0	0	4	1	1	0	0	0	0	30	1	0	0	0	0	0	0	0	0	1	0	47.3	3.63	6.01	970	50	11	19.7	72.3	48.6	22.7	4.1	2.14	2.52	3.65	106	31.2	85.5	29	340	549	34.9	42.9	19	2	1.2	8.4	0.46	14.2	8.7
0	1	35	0	1	0	0	0	0	120	1	0	0	0	0	0	0	20	0	1	0	27.6	3.94	0.62	626	28	11	7.9	78.2	47.7	25.9	12.7	1.84	9.18	4.16	117	36.3	87.3	28.1	322	398	71.8	19.6	8.3	0.2	0.1	9.6	0.38	12.3	11.4
0	1	34	0	0	1	0	0	0	30	1	0	0	0	0	0	0	0	0	0	1	35.3	8.33	0.48	1526	73	55	3.47	33.78	15.77	17.86	55.29	0.88	3.37	3.23	86	26.2	81.1	26.6	328	129	89	9.5	1.2	0.3	0	9.1	0.12	16.9	10.2
0	1	23	0	1	1	0	0	0	15	0	0	0	0	0	0	0	0	0	1	0	50.7	10.38	3.3	455	59	30	12.84	71.91	56.93	13.3	4.88	4.28	9.28	4.77	107	35.5	74.4	22.4	301	379	67.2	14.7	15.2	2.8	0.1	9.1	0.35	18.7	10.1
0	1	38	0	1	0	0	0	0	30	0	0	0	0	0	0	0	0	1	0	0	44.8	9.96	4.15	348	28	20	13.6	41.3	22.5	18.4	40.7	1.22	4.16	4.85	153	44.7	92.2	31.5	342	174	66.8	22.6	8.7	1.9	0	9.5	0.16	12.4	11.9
0	1	21	0	1	0	0	0	0	10	0	0	0	0	0	0	0	0	0	0	1	57.8	7.3	0.55	1088	162	33	12.8	64.7	26.3	22.9	20.8	1.15	5.51	4.52	127	40.2	88.9	28.1	316	365	77.8	14	6.9	0.9	0.4	9.7	0.36	13.5	10.6
0	0	62	0	1	1	0	0	0	60	0	0	0	0	0	0	0	0	0	0	1	43.7	6.08	6.43	147	14	14	10.8	76.5	48.6	25.8	10.6	1.88	4.51	4.63	118	36.3	78.4	25.5	325	257	65.8	22.2	9.1	2.7	0.2	9.1	0.23	14.2	10.2
0	1	22	0	0	1	0	0	0	180	0	0	0	0	0	0	0	0.5	0	1	0	32	4.96	0.19	6481	131	7	7.4	75	40.5	31.8	14.8	1.27	9.52	4.66	122	37.9	81.3	26.2	322	413	84.2	8.2	6.8	0.7	0.1	9	0.37	13.2	10.6
0	1	77	0	0	0	0	0	0	1800	0	0	0	0	0	0	0	0	0	0	1	41.3	6.58	7.68	157	17	28	7.9	65.9	23.2	36.2	12.7	0.64	7.94	4.16	124	36.5	87.7	29.8	340	215	78.5	14.2	3.7	3.5	0.1	8.6	0.18	13.4	9.2
0	0	28	0	1	1	0	0	0	30	0	0	0	0	0	0	0	0	1	0	0	41.5	62.52	3.76	14.3	36	41	11	83.9	36.2	46	6.5	0.79	8.9	4.37	110	34.7	79.4	25.2	317	146	51.1	39	8.8	1	0.1	8.5	0.12	13.7	8.3
0	1	26	0	1	1	0	0	0	60	0	0	0	0	0	0	0	10	0	0	1	59.3	0.57	0.21	4629	368	28	13.5	58.4	29.8	26.5	22	1.12	8.88	4.63	124	38.3	82.7	26.8	324	377	74.3	13.2	11.4	0.8	0.3	9	0.34	14.2	10.3
1	1	46	0	0	1	0	0	0	1080	0	0	0	0	0	0	0	20	0	1	0	47.5	12.04	2.9	478	46	41	28	43.9	28.8	14.5	24.7	1.99	3.55	4.55	138	39.1	85.9	30.3	353	287	70.4	16.6	12.1	0.6	0.3	9.1	0.26	11.9	10.9
0	0	48	0	1	0	0	0	0	210	0	0	0	0	0	0	0	0	0	1	0	27.8	7.26	7.16	147	7	9	7.51	75.6	54.42	19.03	5.9	2.86	9.09	3.18	88	24.8	78	27.7	355	391	81.3	7.9	9.8	1	0	7.6	0.3	14.9	7.9
0	1	23	0	1	0	0	0	0	5	1	1	1	1	1	0	0	0.5	0	0	1	47.1	11.49	3.02	469	78	29	3.8	74.7	19.7	30.8	15.3	0.64	12.46	3.79	113	35.1	92.6	29.8	322	477	83.4	7.1	9.3	0.1	0.1	8.1	0.39	17	8.2
0	0	24	0	1	0	0	0	0	30	1	1	1	1	1	0	0	0	0	1	0	38.5	4.9	1.37	478	53	46	9.3	65.4	28.1	35.5	14.6	0.79	4.53	4.29	120	35.8	83.4	28	335	414	63.6	21	11.9	3.1	0.4	9.2	0.38	12.9	10.3
0	1	46	0	1	0	1	0	0	15	1	1	1	1	1	0	1	40	1	0	0	44.9	11.04	12.21	460	50	20	3.79	43.75	31.66	12.22	46.09	2.59	6.13	3.91	116	34.9	89.3	29.7	332	247	69.6	20.4	9.1	0.7	0.2	8.5	0.21	12.9	9.7
0	1	61	0	1	0	0	0	0	60	1	1	1	1	1	0	0	60	0	1	0	43.6	6.82	1.3	935	71	55	4.1	66.8	52	13.7	28.3	3.8	8.21	3.96	109	34	85.9	27.5	321	494	68.9	21.1	8.6	1.3	0.1	9.3	0.46	14.3	10.9
1	1	17	0	0	0	0	0	0	15	1	1	1	1	1	0	0	0	0	1	0	51.2	9.1	3.33	651	46	55	10.3	74.6	40.1	32	7	1.25	5.3	4.64	144	41.3	89	31	349	316	61.7	25.1	8.5	4.3	0.4	9.3	0.29	12	10.9
0	1	56	0	1	0	0	0	0	9	1	1	1	1	1	0	0	20	1	0	0	49.8	16.18	4	598	54	25	11.8	72.7	51.8	20	12.8	2.59	6.93	4.45	129	37.7	84.7	29	342	474	66.7	17.5	13	2.7	0.1	8.2	0.39	12.1	8.8
0	1	23	0	0	0	0	0	0	30	1	1	1	1	1	0	0	5	1	0	0	19	4.32	0.93	262	19	8	11.1	82.1	45.7	33.6	4.2	1.36	7.45	5.11	146	44.7	87.5	28.6	327	266	71.7	16.1	10.5	1.6	0.1	10	0.26	12.4	10.4
0	1	17	0	1	0	0	0	0	30	1	1	1	1	1	0	0	0	1	0	0	41.5	7.7	3.41	506	32	20	21.08	65.7	39.64	22.02	11.1	1.8	7.12	5.04	147	45	89.3	29.2	327	152	63.7	21.1	11.4	3.8	0	11.4	0.17	14.8	15
0	1	17	0	1	1	0	0	0	120	1	1	1	1	1	0	0	0	0	1	0	39.1	11.68	1.61	476	32	21	4.99	70.6	28.29	26.5	16.8	1.07	7.46	5.25	151	45.8	87.2	28.8	330	332	64.6	21.4	9.5	4.2	0.3	10	0.33	14.2	11.8
0	0	32	0	1	0	0	1	0	720	1	1	1	1	1	0	0	0	0	1	0	50	10.47	7.05	494	33	28	20.7	62.36	35.64	25.84	21.22	1.38	6.69	4.38	129	39	89	29.5	331	287	59.3	27.8	7.6	5.2	0.1	10.4	0.3	12.5	12.6
0	1	26	0	1	0	0	0	0	60	1	1	1	1	1	0	0	2.5	1	0	0	54.1	6.88	4.42	386	42	56	2.3	47.8	28.3	18.1	43.3	1.56	4.47	4.35	116	36.5	83.9	26.7	318	229	76.8	16.1	6.9	0.2	0	9	0.21	14.4	10.2
1	1	24	0	0	0	0	0	0	30	1	1	1	1	1	0	0	0	0	1	0	50.8	12.91	3.75	752	47	30	8.2	72.4	34	30.6	13.5	1.11	4.86	4.48	132	38.8	86.6	29.5	340	284	51.1	37	11.3	0.4	0.2	8.8	0.25	11.9	9.9
0	1	26	1	0	0	0	0	0	7	1	1	1	1	1	0	0	0	1	0	0	49.2	11.48	4.99	525	57	24	11.8	56.8	32.7	21.9	19.4	1.49	6.11	4.88	133	39.5	80.9	27.3	337	454	73.2	12.6	13.7	0.3	0.2	7.9	0.36	12.2	8.5
0	1	18	0	1	0	0	0	0	7	1	1	1	1	1	0	1	0	0	1	0	48.9	2.25	3.9	941	64	33	20	54.3	27.7	21.9	22.1	1.26	5.25	4.23	125	35.7	84.4	29.6	350	413	63.2	18.3	18.3	0	0.2	9.3	0.38	12.2	10.6
0	1	70	0	1	0	0	0	0	720	1	1	1	1	1	0	0	75	1	0	0	36.1	4.88	4.6	196	46	38	17.6	69.6	27	43.3	13.8	0.62	5.03	3.37	99	29.8	88.4	29.4	332	277	65.1	21.9	7.8	5.2	0	8.1	0.22	15	8.3
0	1	17	0	1	0	0	0	0	30	1	1	1	1	1	0	0	0	1	0	0	42.4	11.86	3.77	482	36	16	12.8	58.4	32.6	24.5	6.9	1.33	8.94	3.53	106	31.8	90.1	30	333	247	87.3	6.4	6.2	0.1	0	8.8	0.22	13.3	9.6
0	0	18	0	1	1	0	0	0	120	1	1	1	1	1	0	0	0	0	0	1	48.9	7.67	1.68	1283	86	44	13.62	60.17	28.35	27.48	19.79	1.03	4.89	4.39	102	32.3	73.6	23.2	316	280	78.7	13.1	8.2	0	0	9.3	0.26	21.6	10.8
0	1	31	0	1	0	0	0	0	210	0	1	1	1	1	0	0	0	0	1	0	51.5	10.12	2.88	322	42	49	4.77	80.45	33.67	29.53	8.38	1.14	4.77	4.22	120	37.7	89.3	28.4	318	234	55.8	26.4	13.6	4	0.2	8.9	0.21	15.5	10.4
0	1	25	0	1	0	0	0	0	180	0	1	1	1	1	0	0	0	1	0	0	43.6	9.18	0.89	1245	59	12	5.44	75.81	48.59	23.59	15.2	2.06	14.38	4.56	131	39	85.5	28.7	336	376	74.9	11.8	13.1	0.1	0.1	9.4	0.36	16	10.9
0	1	25	0	1	0	0	0	0	360	0	1	1	1	1	0	0	10	0	1	0	49.8	14.75	4.5	1011	67	41	4.31	73.44	34.69	36.48	19.65	0.95	4.91	4.2	136	40.1	95.5	32.4	339	209	65	22.4	11.6	1	0	11	0.23	12.5	14
0	1	48	0	1	0	0	0	0	30	0	1	1	1	1	0	0	30	0	0	1	48.4	11.18	8.98	1101	68	39	27.1	57.9	29.7	26.6	9.3	1.12	5.42	4.02	119	36	89.6	29.6	331	240	64.8	19	14.9	0.9	0.4	9	0.22	12.6	9.5
0	1	56	0	1	0	0	0	0	150	0	1	1	1	1	0	1	0	1	0	0	48.2	7.78	4.44	419	60	28	6.52	77.97	47.48	17.56	5.85	2.7	5.37	4.09	122	38.3	93.6	29.8	319	316	70.3	17.1	11.5	1.1	0	8.8	0.28	12.6	10.6
0	0	49	0	1	0	0	0	0	120	0	1	1	1	1	0	0	0	1	0	0	46.3	6.5	3.79	159	9	24	9.6	63.9	42.8	17.7	22.6	2.42	6.71	4.52	138	41.3	91.4	30.5	334	339	68.6	22.8	4.5	3.7	0.4	9.4	0.32	12.5	9.5
0	1	18	0	0	1	0	0	0	15	0	1	1	1	1	0	0	0	0	1	0	52	8.65	4.68	703	70	37	16.1	65.2	35.4	26.3	14.2	1.35	5.18	4.03	102	31.4	77.9	25.3	325	297	68.9	17.8	12.5	0.6	0.2	9.7	0.29	15.7	11.1
0	1	27	0	1	0	0	0	0	7	1	0	1	1	1	0	0	0	0	1	0	52.6	8.12	3.5	845	66	22	19	65	45.7	18	7.8	2.54	7.97	3.83	121	35.1	91.6	31.6	345	363	59.7	19.6	19.6	1	0.1	8.9	0.32	11.4	10.4
0	0	21	0	1	1	0	0	0	20	1	1	0	1	1	0	0	0	0	0	1	244.9	8.21	5.02	364	53	26	5.5	76.87	47.39	26.49	13.27	1.79	12.4	4.25	112	37.5	88.2	26.4	299	469	85.1	8.1	6.5	0.2	0.1	8.6	0.4	16.8	9.3
0	1	32	0	1	0	0	0	0	4	1	1	0	1	1	0	1	10	0	1	0	60.6	11.58	5.64	1113	85	49	14.4	71.5	41.4	28	11.6	1.48	5.12	4.73	147	43.2	91.3	31.1	340	224	57.6	18.2	17.6	6.4	0.2	8.9	0.2	12	10.2
0	1	26	0	1	1	0	0	0	11	1	1	0	1	1	0	0	0	0	1	0	47.2	6.04	2.05	743	88	26	18.5	61.1	13.1	39.2	10	0.33	5.68	4.68	105	34.9	74.6	22.4	301	499	85.9	12.3	1.6	0	0.2	9.7	0.49	15.5	10.6
0	1	25	1	0	0	0	0	0	7	1	1	0	1	1	0	0	0	0	1	0	48.7	35.08	3.44	726	59	23	12.9	71	35.4	31	11.5	1.14	11.13	4.82	162	43.9	91.1	33.6	369	384	75.8	8.5	14.6	1	0.1	8.3	0.32	12.3	9.4
0	1	18	1	1	0	0	0	0	15	1	1	0	1	1	0	1	0	0	1	0	54.3	8.13	4.1	811	106	26	18.1	60.4	30.1	21.2	9.3	1.42	8.11	4.99	140	41.8	83.8	28.1	335	426	81.7	13.9	4.3	0	0.1	8.8	0.38	13.5	10.2
0	0	24	0	1	0	0	0	0	10	1	1	0	1	1	0	1	0	1	0	0	54.2	4.79	5.61	658	62	31	14.5	64.6	42.1	20	13.7	2.11	9.68	3.74	104	31.5	84.2	27.8	330	298	66.2	20.2	12.5	1	0.1	10.3	0.31	12.2	12.6
0	0	17	0	0	0	0	0	0	20	1	1	0	1	1	0	0	0	0	1	0	42.7	8.52	3.06	774	58	36	20.3	55.9	29.1	24.6	21.1	1.18	8.8	4.05	103	32.4	80	25.4	318	483	57.2	31.1	8.8	2.4	0.5	9.5	0.46	14.7	11.1
0	0	23	1	1	0	0	1	0	180	1	1	0	1	1	0	0	0	0	1	0	48.6	7.96	6.12	728	46	32	7.09	76.57	35.23	25.8	16.22	1.37	5.76	4.75	128	39.7	83.6	26.9	322	367	75.7	13.4	10.4	0.5	0	8.8	0.32	13.8	10.5
0	1	30	0	1	0	0	0	0	45	1	1	0	1	1	0	0	5	0	1	0	51.4	13.99	7.91	558	55	31	11.5	60.35	37.98	18.8	20.81	2.02	6.04	4.48	133	39.5	88.2	29.7	337	226	61.7	22.8	11.9	3.6	0	10.3	0.23	12.5	12.3
0	1	28	0	0	0	0	0	0	360	1	1	0	1	1	0	0	0	0	1	0	48.1	9.4	4.84	462	43	36	10.85	68.98	34.65	34.1	20.53	1.02	4.55	3.97	120	36.4	91.7	30.2	330	265	53.5	25.7	17.8	2.6	0.4	8.9	0.24	12.1	10.3
0	1	23	0	1	0	0	0	0	60	1	1	0	1	1	0	0	0	0	1	0	47.5	12.52	4.39	277	64	32	16.4	61.4	34.1	24.4	13.7	1.4	10.08	5.32	134	41.4	77.8	25.2	324	388	73.1	15.1	11.3	0.4	0.1	7.8	0.3	14.1	8.5
0	0	24	0	0	0	0	0	0	150	1	1	0	1	1	0	0	0	0	1	0	54.4	6.73	0.45	2430	126	20	7.9	78	45.6	25.9	3.7	1.76	5.63	3.59	92	27.7	77.2	25.6	332	289	72.9	17.8	8.7	0.4	0.2	8.2	0.24	15.8	9.9
0	1	33	0	1	0	0	0	0	7	1	1	0	1	1	0	0	1	0	1	0	47.9	13.3	3.07	1210	53	38	8.7	70.4	41.5	25.1	17.9	1.65	5.99	5.1	149	43.6	85.5	29.2	342	386	77.3	17	5.3	0.2	0.2	8.2	0.32	11.9	9.5
0	0	23	0	1	1	0	0	0	30	1	1	0	1	1	0	0	0	0	0	1	58.8	10	4.58	458	53	48	12.9	73.3	33.9	37.8	12	0.9	6.05	4.05	115	35	86.4	28.4	329	282	68.6	24.6	5.3	1.3	0.2	8.9	0.26	12.6	9.4
0	1	49	0	1	0	0	0	0	20	1	1	0	1	1	0	0	30	0	1	0	40.7	6.72	2.48	761	52	24	6.4	79.4	40.8	37.3	10.6	1.09	4.1	4.2	125	39.1	93.1	29.8	320	505	56.7	34.4	5.9	1.5	1.5	10.4	0.53	12.8	11.7
0	1	18	0	0	0	0	0	0	30	1	1	0	1	1	0	0	1	0	1	0	49.9	9.79	2.91	1009	80	31	22.8	54	30.4	17.5	15.6	1.74	7.77	5.07	138	41	80.9	27.2	337	410	70.1	15.6	12.7	1.5	0.1	8.2	0.34	12.7	8.7
0	1	28	0	1	0	0	0	0	60	1	1	0	1	1	0	0	0	0	1	0	48	10.75	2.33	1375	56	54	11.29	76.15	54.51	20.54	12.62	2.65	6.45	4.43	118	35.4	79.9	26.6	333	291	75.9	10.4	13.3	0.2	0.2	10	0.29	12.9	12.5
0	1	36	0	1	0	0	0	0	30	1	1	0	1	1	0	0	15	0	1	0	48.2	8.84	6.02	799	57	24	9.6	81.4	24.6	30.1	7.6	0.82	5.71	4.22	127	38.4	91	30.1	331	288	66.1	22.6	10.2	0.9	0.2	10.1	0.29	12	11.8
0	0	71	1	1	0	0	1	0	1800	0	1	0	1	1	0	1	0	1	0	0	46.3	11.56	3.73	897	62	42	10.51	65.99	30.48	34.39	17.21	0.89	7.4	3.85	100	31.5	81.8	26	317	295	77.2	13.9	8.9	0	0	8.9	0.26	14.4	9.9
0	1	62	0	1	0	1	0	0	90	0	1	0	1	1	0	0	0	0	1	0	23.7	6.1	4.18	209	19	12	0.98	83.75	31.38	51.92	10.58	0.6	6.85	4.09	118	36.9	90.2	28.9	320	271	69.6	20.1	7.2	3.1	0	9.8	0.27	13.4	12
0	0	18	0	1	0	0	0	0	180	0	1	0	1	1	0	0	0	0	1	0	49.9	6.09	5.48	276	61	25	15	57.5	36.1	17.7	15.4	2.04	4.73	4.54	114	35.8	78.9	25.1	318	320	60.7	21.6	14.8	2.7	0.2	9.7	0.31	17.8	11.2
0	1	49	1	1	0	1	1	0	30	0	1	0	1	1	0	0	10	0	1	0	36.9	3.94	1.59	1807	72	40	17.18	73.79	47.82	27	7.23	1.77	7.56	5.04	163	45.7	90.7	32.3	357	219	68.1	22.2	8.5	1.1	0.1	8.8	0.19	12.3	10.4
0	1	44	0	1	0	0	0	0	180	0	1	0	1	1	0	0	56	1	0	0	44.9	5.3	4.74	475	58	39	3.1	58.2	38.7	15.4	30	2.51	6.84	4.26	130	39.4	92.5	30.5	330	341	67.9	17.4	12.7	1.9	0.1	9.1	0.31	13.7	10.3
1	1	26	0	1	0	0	0	0	180	0	1	0	1	1	0	0	3	0	1	0	58.9	4.89	0.32	4088	228	29	11.6	69.8	47.5	20.2	14.1	2.35	9.84	4.9	134	39	79.6	27.3	344	318	64.3	17.6	13.8	4.1	0.2	7.7	0.24	15.2	8.5
0	0	17	0	0	0	0	0	0	10	0	1	0	1	1	0	0	0	1	0	0	55.3	7.51	4.12	617	42	47	5.9	72	36	29.1	13.7	1.24	5.64	4.02	117	35.4	88.1	29.1	331	375	74.2	19	5.9	0.9	0	8	0.3	11.7	8.7
0	1	65	0	1	1	0	1	0	30	1	1	1	0	1	0	0	40	1	0	0	46.2	21.61	13.09	570	41	29	9.8	67.49	51.01	15.68	19.19	3.25	5.49	3.82	114	35.5	92.9	29.8	321	171	59.8	24.2	15.3	0.5	0.2	9.2	0.16	15.5	9.9
0	1	30	0	1	0	0	0	0	20	1	1	1	0	1	0	0	0	1	0	0	48.9	10.21	3.07	1304	72	19	14.9	66.5	32.1	31	10.8	1.04	3.39	5.17	142	42.4	82	27.5	335	289	45.4	31.6	22.7	0	0.3	10.7	0.31	13.2	13.3
0	1	62	0	1	0	0	0	0	30	1	1	1	0	1	0	0	30	0	1	0	32.8	9.63	6.52	355	16	11	9.3	70.8	39.3	29.4	19	1.34	3.51	3.86	120	33.9	87.8	31.1	354	287	90.1	7.1	2.8	0	0	9.1	0.26	11.6	10.4
0	0	21	0	1	1	0	0	0	30	1	1	1	0	1	0	0	0	0	0	1	12.8	2.37	6.49	140	14	26	24.7	70.1	25.9	40.5	4.8	0.64	5.22	3.23	80	25.2	78	24.8	317	206	91.5	7.5	1	0	0	8.3	0.17	13.9	8.6
0	1	63	0	1	0	0	0	0	7	1	1	1	0	1	0	0	60	0	1	0	42.1	13.85	5.24	875	60	34	8.6	61.2	31.9	28.1	27.2	1.14	4.8	4.65	132	38.5	82.8	28.4	343	216	63.7	19.8	15.2	1.3	0	11.6	0.25	14	15.1
0	1	52	0	1	0	1	0	0	180	1	1	1	0	1	0	0	45	0	1	0	42.4	5.98	11.09	412	41	40	14.6	55	30.4	23.2	21.9	1.31	10.6	4.36	121	36.7	84.2	27.8	330	538	84.6	6.2	8.8	0	0.4	10.1	0.54	13.7	10.9
1	1	53	0	0	0	0	0	0	10	1	1	1	0	1	0	0	0	0	1	0	48.1	9.01	6.68	288	45	40	1.7	86.1	24.4	47.4	8.7	0.51	5.18	3.07	99	32.2	104.9	32.2	307	269	72.9	17.6	9.3	0.2	0	9.1	0.24	14.8	9.8
0	1	59	0	1	0	0	0	0	10	1	1	1	0	1	0	0	60	0	1	0	51.1	17.34	12.53	489	67	33	10.3	72.1	48.9	21.8	13.3	2.24	5.04	3.74	112	32.7	87.4	29.9	343	175	69.7	19.6	9.9	0.6	0.2	9.3	0.16	12.1	11.1
0	1	39	1	0	0	0	0	0	60	1	1	1	0	1	0	0	30	0	1	0	27.5	5.16	8.73	181	7	20	1.8	58.5	28.7	28.4	9.1	1.01	6.5	3.85	127	39.4	102.3	33	322	486	92.1	6.8	0.3	6	0.2	8	0.39	14.9	8.7
0	1	52	0	1	0	0	0	0	240	1	1	1	0	1	0	0	30	1	0	0	54.7	11.05	6.13	1060	48	31	5.4	63.8	33.1	25.9	20.9	1.28	10.74	4.17	131	36.9	88.5	31.4	355	318	78.2	9.4	11.8	0.6	0	9	0.29	12.1	10.8
1	1	23	0	1	0	0	0	0	60	1	1	1	0	1	0	0	1	1	0	0	52.4	4.72	0.16	4358	137	49	25.2	59.48	34.64	23.86	18.65	1.45	11.43	4.39	119	36.8	83.8	27.1	323	436	83.2	8.7	7.3	0.7	0.1	8.6	0.37	14.7	9.9
0	1	49	1	1	0	0	1	0	2880	1	1	1	0	1	0	0	50	1	0	0	41.1	16.89	4.54	466	49	19	32.68	52.63	36.84	14.21	11.22	2.59	12.2	4.39	126	36.6	83.4	28.7	344	324	86.9	8.3	4.6	0	0.2	8.9	0.29	15.4	9.3
0	1	31	0	1	0	0	0	0	15	1	1	1	0	1	0	0	0	1	0	0	37.6	14.82	4.21	762	63	36	9.7	74.3	55.9	16.4	8.6	3.41	5	3.09	92	27	87.4	29.8	341	183	73.4	21.2	5.4	0	0	9.7	0.18	11.2	10.9
1	0	52	0	1	0	0	0	0	60	1	1	1	0	1	0	0	15	0	1	0	30	8.4	0.21	4384	92	8	25.2	65.5	20.5	44	3.9	0.47	19.24	3.72	99	31.4	84.4	26.6	315	115	94.6	3.3	1.9	0.1	0.1	11.2	0.13	15.3	12.2
0	1	28	0	1	0	0	1	0	900	1	1	1	0	1	0	0	4	1	0	0	33.3	7.86	0.03	2976	70	24	22.4	62.79	45.5	14.86	10.97	3.06	4.89	4.05	120	35.3	87.2	29.6	340	174	61.1	21.9	16.4	0.6	0	10.9	0.19	13.3	14.2
0	1	58	0	1	0	0	0	0	30	1	1	1	0	1	0	0	60	0	1	0	44	6.29	3.44	500	49	35	6.4	67.4	34.8	32.9	24.5	1.06	2.75	4.19	133	39.4	94	31.7	338	450	66.2	26.2	7.6	0	0	9.3	0.42	12.8	10.4
0	1	44	0	1	0	1	1	0	360	1	1	1	0	1	0	0	0	1	0	0	41.6	12.08	16.78	226	57	26	9.67	63.75	39.18	23.56	23.18	1.66	6.43	4.46	139	40.5	90.8	31.2	343	307	80.1	14.5	5.4	0	0	8	0.25	12.8	8.6
0	1	74	0	1	0	0	0	0	5	1	1	1	0	1	0	0	4	0	1	0	45.5	18.12	4.74	649	47	44	12.78	76.06	39.01	34.79	5.43	1.12	5.61	4.05	122	36.8	90.9	30.1	332	194	72.4	11.2	13.7	2.7	0	9.1	0.18	12.9	11
0	0	49	0	0	0	0	0	0	30	1	1	1	0	1	0	0	0	0	1	0	45.9	10.68	0.31	1881	81	18	4.7	75.4	40.4	31.2	10.8	1.29	5.92	4.34	129	37.3	85.9	29.7	346	434	63.4	22.6	12.3	1	0.7	8.3	0.36	12.6	9.1
0	0	49	0	1	0	0	0	0	60	1	1	1	0	1	0	0	0	0	0	1	37	20.49	1.82	1787	55	32	10.62	61.89	35.09	21.51	11.5	1.63	6.75	2.18	77	22.9	105	35.3	336	89	91.3	6.2	2.5	0	0	11.4	0.1	15.6	15.1
0	1	25	0	1	0	0	0	0	30	1	1	1	0	1	0	0	8	0	1	0	46.1	11.99	4.2	714	44	30	11.79	63.2	31.45	23.91	23.05	1.32	7.58	5.33	159	46.3	86.9	29.8	343	400	71.1	14.4	14.2	0.3	0	8	0.32	12.4	8.9
0	1	47	0	0	0	0	0	0	20	1	1	1	0	1	0	0	60	0	1	0	46.7	40.87	11.78	347	46	33	8.7	77	55.6	18.5	7.8	3.01	7.31	4.42	160	45.5	102.9	36.2	352	170	63.8	26.8	7.4	1.9	0.1	10.4	0.18	11.8	13.2
0	1	78	0	1	0	0	0	0	360	1	1	1	0	1	0	0	60	0	1	0	43.4	15.4	8.9	400	15	16	7.26	72.61	38.52	34.04	13.97	1.13	5.84	3.39	108	32.5	95.9	31.9	332	373	72.7	18	9.1	0	0.2	8.9	0.33	13	9.8
0	0	41	0	1	1	0	0	1	90	1	1	1	0	1	0	0	0	0	0	1	33.7	8.51	3.37	1004	41	36	14.3	63.2	18	43.7	23.1	0.41	3.68	3.24	71	24.7	76.2	21.9	287	155	92.9	6.3	0.8	0	0	12.2	0.19	19.8	20.1
0	0	32	0	0	0	0	0	0	120	1	1	1	0	1	0	0	0	1	0	0	34.7	21.6	2.14	1018	84	21	27.3	63.6	30.2	31.9	2.8	0.95	6.31	3.47	95	28.8	83	27.4	330	197	89.6	6.3	4.1	0	0	9.2	0.18	16.4	10.2
0	1	85	0	1	0	0	0	0	30	1	1	1	0	1	0	0	0	0	0	1	30.6	12.77	5.8	191	17	34	2.7	57.8	42.7	12.7	31.2	3.36	7.95	4.79	136	38.7	80.8	28.4	351	246	86.1	9.3	4.2	0.1	0.3	8.4	0.21	15	9.2
1	1	36	0	0	0	0	0	0	90	1	1	1	0	1	0	0	0	0	0	1	36.9	6.98	0.26	1744	100	21	7.8	74.8	33.2	36.7	14.9	0.9	6.57	5.03	131	40.6	80.7	26	323	198	83.1	9.7	7.2	0	0	9.9	0.2	14	11.8
0	1	43	0	1	0	0	1	0	120	1	1	1	0	1	0	1	20	0	1	0	1.2	0.26	0.24	1855	19	1	7.1	82	43.7	35.3	10.2	1.24	11.11	3.5	96	30.9	88.3	27.4	311	685	72.9	17.7	7.5	1.8	0.1	7.5	0.51	14.4	7.9
0	0	30	0	1	0	0	0	0	30	1	1	1	0	1	0	0	0	1	0	0	44.4	8.83	7.65	490	74	110	25.5	67.9	28	35.7	4.3	0.78	6.36	4.5	112	33.8	75.1	24.9	331	385	80.2	12.1	7.7	0	0	8.7	0.34	18.9	9.5
0	1	83	0	1	0	0	0	0	180	1	1	1	0	1	0	0	0	1	0	0	35.1	10.58	5.13	206	38	24	10.8	60.7	15.4	42.4	25	0.36	8.54	3.58	112	33.3	93	31.3	336	326	81	8.8	10	0.1	0.1	7.9	0.26	14.9	8.6
0	1	72	0	1	0	0	0	0	180	0	1	1	0	1	0	0	60	1	0	0	47.2	0.34	0.16	4254	134	32	5.8	51.5	27.9	23.3	36.8	1.2	6.76	3.36	100	30.2	89.9	29.8	331	396	78.4	12.7	8.7	0.1	0.1	7.7	0.31	14.6	8.1
0	1	26	0	1	0	0	0	0	180	0	1	1	0	1	0	0	0	0	0	1	44.6	8.46	2.08	728	71	20	8.23	59.79	25.16	22.85	23.24	1.1	4.5	4.66	136	41.3	88.6	29.2	329	288	58.3	26.2	11.1	4.2	0.2	9.2	0.26	14	10.5
0	0	21	0	1	0	0	0	0	270	0	1	1	0	1	0	0	0	1	0	0	50.8	7.44	4.6	673	69	38	12.72	74.67	32.26	40.38	8.1	0.8	5.75	4.62	128	38.4	83.1	27.7	333	196	67.3	21	8.2	3.5	0	11.6	0.23	14	15.1
0	1	49	0	1	0	0	0	0	30	0	1	1	0	1	0	0	30	1	0	0	43.6	9.63	0.23	1635	73	47	6.88	72.27	46.08	22.84	11.05	2.02	4.44	4.22	130	38	90	30.8	342	218	61.2	30	7.9	0.9	0	8.3	0.18	12.2	9.1
0	1	36	0	1	0	0	0	0	360	0	1	1	0	1	0	0	10	1	0	0	50	4.04	0.33	1202	40	9	15.7	72.8	45.4	25.3	8.1	1.79	9.88	4.4	131	38.9	88.4	29.8	337	313	72.3	15.3	7.5	4.5	0.4	9.2	0.29	12.9	10.4
0	0	78	0	1	0	1	0	0	30	0	1	1	0	1	0	1	0	1	0	0	48.6	8.1	9.78	197	22	22	4.59	74.05	54.37	18.22	14.52	2.98	6.56	4.02	116	36.9	91.8	28.9	314	365	73.3	16	9	1.7	0	7.6	0.28	14.8	8.2
0	1	75	0	1	0	0	0	0	180	0	1	1	0	1	0	0	0	1	0	0	42.3	6.97	6.67	635	42	22	11.26	65.03	24.21	39.56	14.25	0.61	6.5	4.49	125	38	84.6	27.8	329	428	66	15.5	16.5	2	0	7.9	0.34	15.4	8.9
0	0	42	0	1	0	1	0	0	150	0	1	1	0	1	0	0	0	1	0	0	36.2	8.13	16.85	530	45	24	12.26	58.49	34.82	24.01	24.7	1.45	10.46	4.11	120	35.8	87.1	29.2	335	335	78.9	13.3	7.6	0.1	0.1	9.2	0.31	11.9	11
0	1	30	0	1	0	0	0	0	30	0	1	1	0	1	0	0	20	0	1	0	46.9	13.47	0.8	847	54	25	18.4	64.5	31.9	23.5	11.6	1.36	1.91	4.25	118	34.2	80.5	27.8	345	156	60.8	27.2	11	0.5	0.5	9.3	0.14	13.1	10
0	1	60	0	1	0	0	0	0	20	0	1	1	0	1	0	0	40	0	1	0	39.5	5.53	5.07	727	45	48	15.59	78.58	50.33	28.65	3.11	1.76	9.63	3.95	121	37.3	94.4	30.6	324	313	67.3	15.6	14.6	2.4	0.1	8.4	0.26	12.8	9.4
0	1	23	0	1	0	0	0	0	10	0	1	1	0	1	0	0	0	0	1	0	52.4	10.22	4.45	685	51	42	24.63	63.85	33.33	22.07	6.95	1.51	5.45	4.62	127	37.4	81	27.5	340	447	71.3	9.4	16.9	2.2	0.2	8.2	0.37	11.5	8.9
0	1	91	0	1	0	0	0	0	60	0	1	1	0	1	0	0	0	1	0	0	24.2	5.78	8.01	69	7	18	6.54	61.28	42.58	14.84	22.95	2.87	9.56	4.42	135	39.6	89.6	30.5	341	272	70.9	15.9	10	2.9	0.3	9.3	0.25	12.9	10.7
0	1	42	1	1	0	0	1	0	90	0	1	1	0	1	0	0	0	1	0	0	63.6	0.62	0.18	6390	181	70	15.17	73.46	48.83	23.99	2.06	2.04	10.82	4.73	125	38.9	82.2	26.4	321	413	70.1	19.3	9.3	1.1	0.2	9.3	0.38	13.3	9.4
0	1	52	0	1	0	0	0	0	90	0	1	1	0	1	0	0	40	1	0	0	38.1	14.08	5.33	538	20	20	6.77	75.84	54.9	17.35	13.96	3.16	4.03	4.61	141	40.8	88.5	30.6	346	210	45	38.7	13.6	2.2	0.2	8.6	0.18	13.3	9.8
0	1	55	0	1	0	1	0	0	90	0	1	1	0	1	0	0	45	0	1	0	22	10.73	18.56	96	5	11	19.13	50.43	28.35	20.22	9.52	1.4	8.29	4.22	124	38.4	91	29.4	323	254	69.9	20.4	9.2	0.5	0	10.2	0.26	12.9	12.2
0	1	49	0	1	1	1	0	0	360	0	1	1	0	1	0	0	0	0	1	0	33	11.38	8.8	244	54	29	2.7	70.4	29.8	36.7	28.2	0.81	2.23	2.51	77	24.5	97.6	30.7	314	196	84.8	12.6	2.2	0.4	0	9.6	0.19	16.1	11.6
0	1	53	0	1	0	1	0	0	15	0	1	1	0	1	0	0	35	0	1	0	50.4	13.62	9.09	909	71	20	13.2	72.4	39.4	32.9	11.2	1.2	5.55	4.32	126	36.8	85.2	29.2	342	286	71.5	16.8	11	0.7	0	9.5	0.27	11.9	11.3
0	1	51	0	1	1	0	1	0	75	0	1	1	0	1	0	1	80	1	0	0	18.4	4.82	1.91	385	26	10	4.9	84.8	52.3	29.1	8.6	1.8	5.72	4.24	123	36.1	85.1	29	341	319	65.2	17.3	10	7.3	0.2	8.9	0.28	12	10.3
0	1	31	0	1	0	0	0	0	60	0	1	1	0	1	0	0	0	0	1	0	57.2	23.84	1.19	1057	70	31	3.8	79.9	24.4	54.3	13.7	0.45	8.69	4.38	133	37.6	85.8	30.4	354	328	71.2	20.4	7.6	0.7	0.1	9.2	0.3	13.4	10.6
0	0	23	1	0	0	0	0	0	30	1	1	0	0	1	0	0	0	1	0	0	32.6	4.68	7.29	189	32	33	11.18	65.05	40.97	23.08	4.62	1.78	11.94	3.66	96	30.2	82.5	26.2	318	285	83.7	3.9	12.1	0.1	0.2	9.5	0.27	17.7	10.7
0	1	42	0	1	0	1	0	0	10	1	1	0	0	1	0	0	0	1	0	0	46.4	15.35	13.15	177	44	29	7.9	78.8	62.9	14.8	13.6	4.25	4.75	4.55	131	39	85.7	28.8	336	145	65.4	22.1	11.2	1.3	0	10.2	0.15	12.2	11.9
0	1	67	0	1	0	0	0	0	30	1	1	0	0	1	0	0	75	0	0	1	30.2	5.57	6.84	145	12	31	7.5	71.3	49.2	12.4	3.2	3.97	8.32	4.21	110	34.5	81.9	26.1	319	353	81.2	9.3	8.9	0.6	0	8.6	0.3	14.7	9.9
1	1	36	0	1	0	0	0	0	20	1	1	0	0	1	0	0	0	0	1	0	24.3	7.85	1.93	1050	28	19	30.5	55.9	44.9	9.8	10.7	4.58	7.55	4.73	121	37.9	80.1	25.6	319	235	82.2	9.3	8.3	0.1	0.1	9.4	0.22	14.2	10.6
0	1	15	0	0	0	0	0	0	15	1	1	0	0	1	0	1	0	1	0	0	53.9	8.76	4.71	878	63	42	16.9	74	39.1	31.4	5.5	1.25	6.25	3.95	118	34.7	87.8	29.9	340	364	59.3	27	12.6	1.1	0	8.5	0.31	12.1	9.2
0	0	28	0	1	0	0	0	0	120	1	1	0	0	1	0	0	0	1	0	0	52.6	6.45	7.96	822	64	28	14.9	63.8	33.7	26.6	12.6	1.27	5.29	4.32	97	30.9	71.5	22.5	314	258	57.2	26.7	15.1	0.6	0.4	10	0.26	17.5	11.4
0	1	26	1	1	0	0	0	0	90	1	1	0	0	1	0	0	10	0	1	0	52.9	8.68	5.73	671	61	24	9.1	63.7	37.6	26.5	8.3	1.42	5.85	4.66	131	40.6	87.1	28.1	323	363	59	22.2	15.2	3.4	0.2	9	0.33	13.6	10.5
0	1	58	0	1	0	0	0	0	10	1	1	0	0	1	0	0	20	1	0	0	46	5.04	6.75	610	59	46	19.3	50.4	28.1	19.9	16.3	1.41	5.92	3.59	121	37.6	104.7	33.7	322	235	70.6	16.9	10.8	1.4	0.3	11.1	0.26	14.3	14.3
0	0	24	0	1	0	0	1	0	90	1	1	0	0	1	0	0	0	0	1	0	56.7	0	0.11	1692	138	31	21.32	62.34	33.37	26.07	15.21	1.28	5.82	4.35	105	34.2	78.6	24.1	307	410	66	18.7	11.7	3.4	0.2	9.1	0.37	15.8	10.1
0	0	27	0	1	0	0	0	0	120	1	1	0	0	1	0	0	0	0	1	0	58.1	10.78	0.24	3545	189	27	7.8	76.7	50	20.8	13.1	2.4	3.46	3.8	99	33	86.8	26.1	300	358	77.1	14.5	5.8	2.6	0	8.6	0.31	14.5	9.9
0	0	23	0	1	0	0	0	0	360	1	1	0	0	1	0	0	0	1	0	0	44.1	6.5	5.35	267	48	35	6.73	78.54	31.8	47.84	9.59	0.66	5.24	3.31	106	32.7	98.8	32	324	516	69.2	19.3	11.3	0	0.2	8.7	0.45	13.7	9.8
0	1	34	0	1	0	0	0	0	60	1	1	0	0	1	0	0	0	0	1	0	56.9	24.36	3.97	801	44	45	17.2	56.8	32	22.8	25.5	1.4	5.47	5.21	153	45.5	87.3	29.4	336	175	84.4	10.6	4.8	0.2	0	11.1	0.19	11.9	15.1
0	1	59	1	1	0	0	0	0	1080	1	1	0	0	1	0	0	0	1	0	0	44.2	44.95	7.25	930	33	31	8.06	50.08	18.97	30.65	6.65	0.62	7.14	4.96	139	41.3	83.3	28	337	174	64.7	20.4	14.1	0.7	0.1	9.7	0.17	13.6	11.4
1	0	39	1	1	0	0	1	0	1080	1	1	0	0	1	0	1	0	0	1	0	20.1	0.16	8.01	5915	494	2	7.9	83.8	59.4	17.3	9	3.43	11.84	3.14	75	24.1	76.8	23.9	311	529	83.6	6.6	9.4	0.4	0	7.3	0.39	14.2	7.7
0	1	21	0	1	0	0	0	0	60	1	1	0	0	1	0	0	0	0	1	0	49.3	9.44	4.59	1008	53	28	18.52	59.48	28.93	28.49	14.47	1.02	6.05	4.67	142	41.7	89.3	30.4	341	213	62	21	14.9	1.8	0.3	10.5	0.22	13.2	12.8
0	1	18	0	1	0	0	0	0	1	1	1	0	0	1	0	0	0	0	1	0	49	8.19	1.76	635	51	23	9.9	79.7	34.9	40.8	5.2	0.86	8.03	4.5	138	39.5	87.8	30.7	349	356	64.5	18.1	16.8	0.5	0.1	11.2	0.4	12.7	15.4
0	1	19	0	1	0	0	0	0	30	1	1	0	0	1	0	0	0	0	1	0	49.1	8.66	4.33	576	36	33	13.02	74.9	41.86	31.85	5.49	1.31	7.1	3.92	118	35.1	89.5	30.1	336	279	44.7	27.7	26.8	0.7	0.1	8.4	0.24	12.7	8.8
0	0	30	0	0	0	0	0	0	30	1	1	0	0	1	0	0	0	0	1	0	42.1	6.59	6.39	372	48	67	4.7	67.1	37.1	26.6	4.2	1.39	7.85	4.16	117	35.7	85.8	28.1	328	258	74.4	8.8	16.2	0.5	0.1	9.7	0.25	12.7	11.4
0	1	28	0	1	1	0	0	0	180	1	1	0	0	1	0	0	0	0	1	0	20.6	7.1	5.78	374	30	19	4.8	57.3	32.3	24.2	3.5	1.33	18.16	2.28	60	18.5	81.1	26.3	324	195	89.9	4.4	5.6	0	0.1	10.5	0.2	20.5	15.1
1	1	32	0	0	0	0	0	0	180	1	1	0	0	1	0	0	4.5	0	1	0	51.2	7.38	0.17	995	60	32	10.27	55.52	28.71	26.5	25.95	1.08	10.3	5.2	152	45	86.5	29.2	338	330	74.1	11.2	11.5	2.8	0.4	9.6	0.32	13.3	11.5
0	1	48	0	1	0	1	0	0	40	1	1	0	0	1	0	0	45	0	1	0	44.3	7.8	18.17	701	31	13	15.93	75.41	38.95	31.34	4.71	1.24	7.57	4.56	132	38.8	85.1	28.9	340	377	68.5	19.8	10.6	1.1	0	8.8	0.33	12.8	10
0	1	72	0	0	0	0	0	0	30	1	1	0	0	1	0	0	60	1	0	0	42.4	17.53	2.88	769	37	33	37.3	38.4	18.9	19.3	21.6	0.98	5.92	3.62	106	32.7	90.3	29.3	324	183	60.7	26.5	11.1	1.5	0.2	9	0.17	13.8	10.7
0	1	20	0	1	0	0	0	0	30	1	1	0	0	1	0	0	0	0	1	0	45.1	8.89	6	1475	58	35	19.63	51.84	20.49	27.25	25.41	0.75	6.29	5.88	143	42.6	72.4	24.3	336	270	75.2	12.4	12.2	0.2	0	9	0.24	13.9	10.8
0	0	30	1	1	0	0	1	0	360	1	1	0	0	1	0	0	0	1	0	0	51.7	8.54	0.85	1859	88	46	24.32	61.03	39.83	17.19	6.76	2.32	9.4	4.41	132	39.1	88.7	29.9	338	186	74.5	8.8	16.6	0	0.1	9.7	0.18	12.2	12
0	1	28	0	1	0	0	0	0	60	1	1	0	0	1	0	1	0	0	1	0	51.5	21.03	1.94	1214	72	25	17.13	59.38	24.52	27.77	21.35	0.88	5.66	4.24	126	37.6	88.7	29.7	335	179	75.8	12	12.2	0	0	9.4	0.17	13.5	11
0	1	20	0	1	0	0	0	0	30	1	1	0	0	1	0	0	7	0	1	0	41	5.1	4.1	1276	58	41	13.18	76.87	37.11	37.83	5.88	0.98	9.33	4.17	124	38.3	91.8	29.7	324	331	75.6	12.9	9	2.5	0	8.8	0.29	14.9	10
0	1	71	0	1	0	0	0	0	10	1	1	0	0	1	0	0	0	0	1	0	29.5	21.67	8.17	200	11	14	2.1	83.5	34.9	47.8	8.6	0.73	10.35	3.06	86	27.1	88.6	28.1	317	371	86.8	4.3	6.6	2.2	0.1	8.9	0.33	14.6	8.7
0	0	45	0	1	0	0	0	0	10	1	1	0	0	1	0	0	0	0	1	0	50.6	4.44	5.75	347	43	36	5.3	80.8	34.9	40.7	10.8	0.86	5.71	3.72	113	34.2	91.9	30.4	330	581	63.4	28.5	5.6	2.3	0.2	8	0.46	12.8	8.3
0	1	20	1	1	1	0	0	0	180	0	1	0	0	1	0	0	0	1	0	0	53.6	2.66	5.6	507	64	32	4	68.85	26.65	39.26	10.89	0.68	16.73	4.72	125	37.5	79.4	26.5	333	461	72.9	14.5	11.6	1	0	8.6	0.39	15.3	9.5
0	1	34	0	1	0	0	0	0	360	0	1	0	0	1	0	0	0	1	0	0	47	6.57	0.16	1900	63	16	6.56	46.33	33.03	10.09	36.2	3.27	6.88	5.48	156	46.8	85.4	28.5	333	248	77	14.4	7.8	0.7	0.1	9.6	0.24	12.5	12
0	1	25	0	1	0	0	0	0	180	0	1	0	0	1	0	0	1	0	1	0	47.6	8.83	7.08	528	51	40	30.2	60.44	32.97	24.18	34.54	1.36	9.51	4.46	115	36.1	80.9	25.8	319	513	77.6	16.1	6.3	0	0	9	0.46	14.8	10.5
0	1	37	0	1	0	0	0	0	90	0	1	0	0	1	0	0	30	1	0	0	47.6	12.19	7.56	765	38	32	9.27	60.81	36.73	23.09	27.3	1.59	9.08	4.25	126	37.6	88.5	29.6	335	236	61	24.9	12.7	1.3	0.1	8.6	0.2	12.1	9.3
0	1	19	0	1	0	0	0	0	60	0	1	0	0	1	0	0	3	1	0	0	44.2	5.91	2.12	926	111	39	3.3	72.3	31.6	35.3	10.1	0.9	4.49	4.77	130	40.8	85.5	27.3	319	349	56.5	29	11.4	2.7	0.4	8.6	0.3	14.3	10.2
0	1	58	0	1	0	0	0	0	60	0	1	0	0	1	0	0	80	0	1	0	48.1	7.2	8.51	332	35	37	3.4	67.7	43.9	19.2	24.2	2.29	7.26	4.48	146	41.4	92.4	32.6	353	283	74	20.4	3.7	1.8	0.1	8.2	0.23	12	9.2
0	1	30	0	1	0	0	0	0	20	0	1	0	0	1	0	0	0	0	1	0	48.4	21.8	3.8	5.8	62	27	0.52	70.31	30.65	39.83	24.2	0.77	6.46	3.98	108	35	87.9	27.1	309	326	50.4	38.1	10.7	0.3	0.5	9.3	0.3	16.8	9.9
0	1	40	0	1	0	1	0	0	360	0	1	0	0	1	0	1	0	0	1	0	22.5	4.65	3.12	370	32	10	4.4	73.5	52.3	20.3	14.4	2.58	7.41	4.93	128	39.2	79.5	26	327	351	61	27.7	10.7	0.5	0.1	9.2	0.32	13.6	10.5
0	1	22	1	1	1	0	0	0	40	0	1	0	0	1	0	0	0	1	0	0	63.6	6.91	0.23	4512	294	16	18.7	66	42.7	22.5	12.8	1.9	8.01	4.64	135	39.9	86	29.1	338	250	76.3	9.6	8	5.9	0.2	9.1	0.23	12.8	8.7
0	1	22	0	1	0	0	0	0	720	0	1	0	0	1	0	0	0	1	0	0	80.5	1.81	0.21	10679	350	32	13.5	67.3	43.8	17.8	18.2	2.46	7.87	4.81	138	42.8	89	28.7	322	211	62.3	20.1	14.4	3.2	0	9.2	0.19	13.5	12.2
0	0	60	0	0	1	0	0	0	10	0	1	0	0	1	0	0	0	0	1	0	35.4	4.94	8.76	179	22	39	15.1	68.3	46.1	20.8	6.7	2.22	6.34	4.73	139	42.5	89.9	29.4	327	338	61.9	20.8	16.2	0.8	0.3	9	0.3	12.6	10.4
0	1	26	0	1	0	0	0	0	7	0	1	0	0	1	0	1	0	1	0	0	44.4	8.08	6.39	571	33	52	3.5	66.6	42.4	21.6	20.1	1.96	9.27	3.5	102	31.2	89.1	29.1	327	384	87.3	9.4	3.3	0	0	8.6	0.33	14.2	9.6
0	1	16	0	0	0	0	0	0	15	0	1	0	0	1	0	0	0	0	1	0	48.1	17.44	1.48	927	61	18	4.2	67	36	19.3	24.5	1.87	5.87	4.71	150	44.4	94.3	31.8	338	238	63.9	31.9	3.4	0.5	0.3	8.7	0.21	11.9	9.6
0	0	27	0	1	1	0	0	0	90	1	0	0	0	1	0	0	0	0	0	1	42.4	9.7	4.63	998	52	27	6.36	59.33	33.77	20.69	16.04	1.63	4.63	3.79	85	28.3	74.7	22.4	300	339	73.5	16.6	8.4	1.5	0	8.4	0.28	16.9	9.3
0	1	49	0	1	0	1	0	0	15	1	0	0	0	1	0	0	50	1	0	0	48.3	5.89	11.95	958	86	20	13.4	63.3	34.7	25.4	22	1.37	5.46	4.65	125	39.7	85.4	26.9	315	318	72.8	18.1	6.6	2	0.5	10	0.32	13.1	11.4
0	1	31	0	0	0	0	0	0	20	1	1	0	1	0	0	0	0	0	1	0	48.4	15.41	2.85	1000	53	37	9.44	59.02	45.32	19.48	17.17	2.33	4.76	4.78	137	38.6	80.8	28.7	355	251	57.4	23.9	17.6	1.1	0	8.6	0.22	12	9.2
0	1	23	0	1	0	0	0	0	90	1	0	0	1	0	0	1	6	0	1	0	50.3	12.41	3.89	246	36	38	10.6	66.2	37.8	21.3	19.4	1.77	5.19	4.54	128	37.8	83.3	28.2	339	287	59.6	20.4	17.1	2.5	0.4	9.5	0.27	13.2	10.7
1	1	49	0	1	0	0	0	0	120	1	1	1	0	0	0	0	0	0	1	0	39.3	7.02	0.06	1561	46	26	2.7	61.1	27.6	33.4	18.2	0.83	9.92	4.53	140	43.2	95.4	30.9	324	254	66.7	22.5	8.1	2.6	0.1	9.4	0.24	12.6	10.9
0	1	19	0	1	0	0	0	0	20	1	0	1	0	0	0	0	0	1	0	0	47	7.63	2.08	2168	96	29	8.38	85.53	62.68	22.61	3.88	2.77	9.95	4.32	112	35.9	83.1	25.9	312	367	73.1	16.6	9.7	0.5	0.1	9.7	0.36	16.5	12.1
1	1	23	0	1	1	0	0	0	360	1	0	0	0	0	0	0	3	0	1	0	32.4	5.14	5.27	144	17	26	29.5	58.1	30.6	24.8	8.5	1.23	9.98	4.42	122	36.1	81.7	27.6	338	396	71.9	15.6	10.9	1.6	0	7.8	0.31	13.3	8.4
0	1	50	0	1	0	0	0	0	60	0	1	0	1	1	0	1	20	0	1	0	43.2	8.7	6.85	395	61	31	14.5	65.85	42.14	20.23	17.18	2.08	4.68	3.77	112	33.7	89.4	29.7	332	287	67.9	16.7	14.5	0.9	0	9.3	0.27	12.9	10.9
0	1	25	0	0	0	0	0	0	9	1	1	1	0	1	0	0	4.5	1	0	0	50.7	8.42	6.27	427	45	37	7.99	75.05	44.45	29.27	2.75	1.52	5.64	4.8	158	46.1	96	32.9	343	339	55.7	26.4	16.1	1.8	0	9.3	0.32	11.9	11.1
0	1	25	0	1	0	0	0	0	90	1	0	1	1	0	0	0	0	0	1	0	0.7	0.13	0.17	32	1	1	19.9	69.2	31.6	34.6	9.6	0.91	5.7	4.7	142	42.7	90.9	30.2	333	270	63.6	23.9	10.2	1.2	1.1	9.8	0.26	12.6	10.5
1	1	10	1	1	0	0	0	0	60	1	1	0	0	0	0	0	0	0	1	0	54.4	8.24	0.29	78.1	162	33	20.81	62.07	35.75	21.42	11.82	1.67	16.56	3.98	107	33.9	85.2	26.9	316	779	64.3	26	9.4	0.2	0.1	8.5	0.66	14.9	9.6
0	1	25	0	1	0	0	0	0	20	1	1	0	0	0	0	0	6	0	1	0	51.7	8.33	4.07	878	87	25	5.49	85.78	40.35	43.47	6.21	0.93	3.67	3.13	111	35.1	112.1	35.5	316	170	48.5	36.2	15.3	0	0	9.6	0.16	14.2	11.2
0	0	19	0	1	0	0	0	0	60	1	1	1	1	1	0	0	0	0	1	0	41.7	7.72	6.23	598	59	26	7.84	73.07	47.63	22.44	12.01	2.12	10.46	4.22	107	33.9	80.3	25.4	316	490	67	19	12	1.6	0.4	8.3	0.41	17.1	9.1
0	1	16	0	1	0	0	0	0	90	1	1	1	1	1	0	0	0	0	1	0	50	8.89	0.23	1200	108	25	7.93	67.1	51.65	14.03	18.74	3.68	6.61	4.88	126	40.2	82.4	25.8	313	453	55.3	21.6	19.4	3.5	0.2	7.8	0.36	14.8	8.5
0	1	17	0	0	0	0	0	0	30	1	1	1	1	1	0	0	0	1	0	0	2.5	1.72	7.41	16	4	197	17.6	65.3	25	39.1	13.2	0.64	6.16	4.3	127	37	86	29.5	343	288	77.7	12	9.6	0.5	0.2	9.6	0.28	12.8	11
0	0	48	0	0	0	0	0	0	180	1	1	1	1	1	0	0	0	0	1	0	44.3	11.61	3.84	1999	123	54	3.4	51.4	10	36.1	20.5	0.28	5.75	2.96	85	28	94.6	28.7	304	134	94	5	1	0	0	11.7	0.16	20	16.3
0	1	21	0	1	0	0	0	0	7	1	1	0	1	1	0	0	0	0	1	0	58.1	14.21	5.29	1150	73	26	14.92	78.13	42.66	32.97	7.69	1.29	7.97	5.38	159	46.5	86.4	29.6	342	262	67.3	14.4	15.6	2.6	0.1	9	0.24	12.1	10.4
0	1	46	0	0	0	0	0	0	20	1	1	0	1	1	0	1	1	0	1	0	35.6	12.39	3.11	2083	62	10	6.2	50.6	26.6	21.6	35.4	1.23	5.93	3.98	127	39	98	31.9	326	410	68.4	25	5.4	1	0.2	8.9	0.37	11.2	10
0	1	73	0	1	0	0	0	0	14	1	1	1	0	1	0	0	0	0	1	0	45.2	9.34	7.25	697	71	28	5.1	64.6	34.6	32.3	31.6	1.07	6.8	4.26	130	39.2	92	30.5	332	348	61.1	22.9	10	5.9	0.1	7.3	0.25	12.2	7.8
0	1	62	0	1	1	0	0	0	60	1	1	1	0	1	0	0	0	0	1	0	28.4	2.39	0.26	2541	48	17	9.5	56.5	41.5	14.9	22.6	2.79	6.24	3.45	98	31.1	90.1	28.4	315	236	77.1	12.5	9.6	0.6	0.2	9.2	0.22	15.4	9.7
1	1	73	0	1	0	1	1	0	60	1	1	1	0	1	0	0	40	0	1	0	39	36.05	15.23	509	25	50	8	61.25	46.72	14.53	21.6	3.22	5.71	3.7	112	33.2	89.7	30.3	337	199	77.4	8.9	13	0.5	0.2	8.9	0.18	13.2	9.8
0	1	78	0	1	0	0	0	0	90	1	1	1	0	1	0	0	1	1	0	0	30.2	12.22	10.16	185	17	9	4.7	49.5	31.9	16.1	37.4	1.98	15.84	4.26	117	34.7	81.5	27.5	337	306	81.2	3.9	14.3	0.4	0.2	8.3	0.25	16.1	8.7
0	1	72	0	1	0	0	1	0	60	1	1	1	0	1	0	0	30	1	0	0	34.8	8.18	4.47	574	44	21	17.14	60.14	36.36	26.57	20	1.37	7.97	4.03	113	33.9	84.1	28	333	209	89.2	6.1	4.4	0.3	0	9.4	0.19	14.3	10.1
0	1	85	0	1	0	0	1	0	50	1	1	1	0	1	0	1	60	0	0	1	39.6	8.93	7.59	233	35	38	3.45	54.24	39.7	8.79	28.16	4.52	9.29	3.53	98	30.8	87.3	27.8	318	403	77.5	6.8	15	0.5	0.2	9	0.36	14.4	9.1
1	1	18	0	1	0	0	0	0	60	1	1	1	0	1	0	0	0	0	1	0	43.1	4.15	0.09	2942	135	21	7.1	57	32	23.1	20.4	1.39	11.58	4.39	134	38.8	88.4	30.5	345	403	77.8	10.7	10.5	0.9	0.1	10.5	0.42	14.1	12.5
0	1	20	0	1	0	0	0	0	6	1	1	0	0	1	0	0	0	1	0	0	50.3	8.44	1.54	949	56	15	14.14	66.62	34.6	26.02	13.42	1.33	6.54	4.42	130	39.1	88.5	29.4	332	310	63.5	16.1	18.5	1.7	0.2	9.8	0.3	12.7	11.8
0	1	88	0	1	1	0	0	0	7	1	1	0	0	1	0	0	0	0	0	1	24.2	6.03	6.83	68	2	18	4.7	76.6	17.8	54.9	11.1	0.32	5.87	3.16	94	27.2	86.1	29.7	346	218	61.8	18.2	19.1	0.7	0.2	8.7	0.19	13.4	9.5
0	1	9	0	1	0	0	0	0	20	1	1	0	0	1	0	0	0	1	0	0	37.8	4.28	0.23	1280	128	17	22.2	71.17	41.06	27.76	6.81	1.48	9.82	4.13	117	36.1	87.4	28.3	324	395	56.9	30.1	10.6	2.2	0.2	9.1	0.36	13.5	10.9
0	1	69	1	1	0	0	0	0	30	1	1	0	0	1	0	0	0	1	0	0	37.5	8.23	2.67	275	31	22	8.5	59.32	34.16	24.53	28.76	1.39	11.83	4.01	119	36.8	91.8	29.7	323	310	85.6	6.6	7.2	0.5	0.1	9	0.28	14.9	10.8
0	1	44	0	1	0	0	0	0	30	1	1	0	0	1	0	0	20	1	0	0	48	7.94	6.03	359	37	29	5.3	73.5	51.7	18.5	13.1	2.79	6.62	4.73	143	41.9	88.6	30.2	341	279	60.9	22.8	11.9	4.1	0.3	9.6	0.27	13.3	11.6
0	1	28	0	1	1	0	0	0	120	1	1	0	0	1	0	0	6	1	0	0	30.2	4.6	5.69	1188	43	36	21.1	69.3	43.6	23.2	5.3	1.88	5.98	3.5	91	28.6	81.7	26	318	445	72.5	14.5	12.5	0.5	0	9.3	0.41	17	10.8
0	1	26	0	1	0	0	0	0	30	1	1	1	1	0	0	0	4	0	1	0	43.9	10.12	4.4	235	74	31	3.6	59.7	24.5	29.2	33.2	0.84	5.43	4.96	148	43.3	87.3	29.8	342	289	67.7	15.7	16	0.4	0.2	9.5	0.28	13.8	11.5
0	1	19	0	0	0	0	0	0	15	1	1	1	1	0	0	0	1	1	0	0	44.8	7.67	3.47	582	49	26	19.65	74.24	46.35	24.86	5.67	1.86	5.49	5.41	147	46.8	86.5	27.2	314	212	61.9	24.6	13.1	0	0.4	10.5	0.22	12.7	14.2
0	1	17	0	1	0	0	0	0	20	1	1	1	1	0	0	0	1	1	0	0	45.9	9.31	4.2	316	45	26	12.32	70.42	40.92	28.85	7.9	1.42	5.96	5.06	145	43.9	86.8	28.7	330	397	60.3	25	9.2	5	0.5	8.8	0.35	13.4	10.4
0	1	45	0	1	0	0	0	0	10	1	1	0	1	0	0	0	0	1	0	0	46.4	6.24	3.61	424	52	25	5.81	89.78	57.92	31.35	3.91	1.85	6.89	4.45	137	41.4	93	30.8	331	191	70	19.4	9.6	0.9	0.1	9.7	0.18	12.4	11.5
0	1	32	0	1	0	0	0	0	15	1	1	0	1	0	0	0	0	0	1	0	56.2	10.8	4.44	679	41	34	9.44	63.14	40.28	22.33	17.35	1.8	8.63	4.58	137	40.4	88.2	29.9	339	373	70.7	16.3	9.7	2.8	0.5	8.3	0.31	12.3	9
0	1	52	0	1	0	1	0	0	6	1	1	0	1	0	0	1	5	0	1	0	50.1	8.72	10.14	597	66	16	7.2	69.4	21.9	47.5	15.1	0.46	5.83	3.7	115	32	86.5	31.1	359	227	86.8	9.9	3.3	0	0	9.6	0.22	12.3	11.8
0	1	19	0	0	0	0	0	0	10	1	1	0	1	0	0	0	0	0	1	0	50.8	11.86	3.28	378	39	26	15.7	67.1	31.6	33.6	4.7	0.94	7.88	4.88	134	40.2	82.4	27.5	333	440	71.2	17.5	9.8	1.5	0	7.8	0.34	12.6	8.7
0	1	19	1	1	0	0	0	0	30	1	1	0	1	0	0	0	0	0	1	0	54.1	9.08	3.01	923	63	25	8.79	73.31	35.67	30.03	11.18	1.19	5.24	4.49	144	42.3	94.2	32.1	340	219	52.6	32.4	13.5	1.5	0	8.6	0.19	15.1	9.6
0	1	25	1	1	0	0	0	0	40	1	1	0	1	0	0	0	6	0	1	0	52.2	7.86	2.89	1182	110	36	7	70.24	39.33	25.84	20.9	1.52	7.04	4.65	142	43.4	93.3	30.5	327	412	65.4	24	9.2	1.1	0.3	8.4	0.35	12.6	9.1
0	1	20	0	1	0	0	0	0	7	1	1	1	0	0	0	0	0.5	0	1	0	37.4	6.37	2.01	1011	53	28	15.23	62.69	38.8	22.94	18.01	1.69	7.17	4.29	130	38.5	89.7	30.3	338	337	60.9	20.1	18	1	0	9.7	0.33	12.9	10.6
0	1	22	0	1	0	0	0	0	6	1	1	1	0	0	0	0	0	0	1	0	48.9	10.89	2.74	654	59	39	12.8	51.9	19.9	31.1	24.7	0.64	9.49	4.7	142	40.7	86.6	30.2	349	437	89	8.6	2.2	0.1	0.1	9.2	0.4	12.9	10.9
0	0	31	0	1	0	0	0	0	8	1	1	1	0	0	0	0	0	1	0	0	50.6	7.47	4	430	63	32	14.6	67.28	40.95	21.39	10.89	1.91	4.73	4.35	114	35.2	80.9	26.2	324	321	82.5	9.9	7.4	0.2	0	9.2	0.29	14.4	10.2
0	0	51	0	1	0	0	0	0	30	1	1	1	0	0	0	0	0	0	0	1	24.8	6.81	6.4	78	4	32	10.12	72.42	55.63	14.04	13.54	3.96	3.74	4.85	108	35.4	73	22.3	305	138	53.4	34.2	7	5.1	0.3	10.6	0.15	20.9	17.6
0	1	43	0	0	0	0	0	0	30	1	1	1	0	0	0	0	0	0	1	0	52.4	8.59	4.23	373	46	29	24.92	66.92	26.95	36.38	4.02	0.74	4.39	4.72	138	38.5	81.6	29.2	358	414	67.4	14.4	14.4	3.6	0.2	8.6	0.36	11.8	9.7
0	1	23	0	1	1	0	0	0	30	1	1	1	0	0	0	0	0	0	1	0	52.1	2.29	6.41	445	53	28	14.33	49.14	22.95	24.66	21.73	0.93	5.03	4.72	136	40.9	86.7	28.8	333	327	70	17.5	11.7	0.6	0.2	8.7	0.29	13.8	9.9
1	1	31	0	1	0	0	0	0	30	1	1	1	0	0	0	0	0	0	1	0	42.1	7.18	2.89	3969	122	55	9.55	68.6	29.9	40.03	9.45	0.75	15.19	4.66	144	43	92.3	30.9	335	203	84.6	12.2	3.1	0	0.1	9.6	0.19	13.5	11.1
0	0	20	0	1	0	0	0	0	7	1	1	1	0	0	0	0	0	1	0	0	53.6	4.98	3.89	491	63	31	17.3	57.1	37	19.3	7.6	1.92	7.86	4.74	94	33.7	71.1	19.8	279	526	70.8	13	15	1.1	0.1	8.9	0.47	18.3	9.7
0	1	75	0	1	0	0	0	0	20	1	1	1	0	0	0	0	0	1	0	0	35.6	11.04	5.27	373	52	33	5	78.7	37.6	43.7	9.5	0.86	8.54	3.53	102	30.3	85.8	28.9	337	348	65.4	16.2	18	0.2	0.2	7.9	0.28	12.7	8
0	1	21	0	0	1	0	0	0	240	1	1	1	0	0	0	1	1	1	0	0	52.1	3.06	0.38	3539	169	13	5.9	42.4	22.7	13.4	41.2	1.69	8.79	4.63	138	41.3	89.2	29.8	334	503	90.6	6.6	2	0.7	0.1	8.3	0.42	14.9	9.1
0	1	24	0	1	0	0	0	0	90	1	0	1	0	0	0	0	0	0	0	1	56.2	6.59	4.22	429	69	23	16.56	64.84	37.32	25.18	10.42	1.48	6.13	4.45	121	37.4	84	27.2	324	540	62	26.9	10.8	0.3	0	8.6	0.46	13.7	9.5
0	1	20	0	1	0	0	0	0	60	1	1	0	0	0	0	1	0	0	1	0	57.6	6.63	3.81	713	104	21	24	49.6	29.5	14.9	4.8	1.98	9.78	4.46	111	33.4	74.9	24.9	332	580	64.1	23	6.7	4.4	1.8	8.9	0.52	15.1	8.4
0	0	43	0	0	0	1	0	0	15	1	1	0	0	0	0	0	0	0	1	0	43.3	0.1	0.69	15504	345	5	18.18	60.82	34.5	25.15	4.04	1.37	19.86	3.28	87	26.7	81.4	26.5	326	581	92.6	5.2	2.1	0.1	0	7.7	0.45	13.2	8.2
0	1	7	0	1	0	0	0	0	20	1	1	0	0	0	0	0	0	0	1	0	46.3	7.56	3.51	1294	77	26	13	69.61	28.23	35.58	10.1	0.79	6.25	4.36	112	33.8	77.5	25.7	331	414	51.5	32.3	14.1	1.9	0.2	8.2	0.34	13.5	9.1
0	1	26	0	1	1	0	0	0	30	1	1	0	0	0	0	0	2	0	1	0	42.7	8.47	6.22	234	46	26	7.6	74.68	34.02	35.81	14.26	0.95	6.8	4.31	124	38.6	89.6	28.8	321	319	65.3	19	14.7	0.9	0.1	8.8	0.28	14	9.8
0	1	23	0	0	0	0	0	0	15	1	1	0	0	0	0	0	0	1	0	0	48.1	9.59	3.08	571	47	43	7.7	82.44	34.71	44.6	7.58	0.78	7.94	4.97	145	43.5	87.5	29.2	333	301	64.8	22.5	12.1	0.5	0.1	10.1	0.3	12.3	13.1
0	1	19	0	1	0	0	0	0	30	1	1	0	0	0	0	0	0	0	1	0	50.8	13.6	1.26	810	50	27	11.59	78.79	41.07	32.25	5.36	1.27	6.52	3.73	122	35.8	96	32.7	341	296	63	21.6	12.6	2.6	0.2	8.8	0.26	12.8	10.1
0	0	19	0	0	0	0	0	0	4	0	0	0	0	0	0	0	0	0	1	0	37.2	6.85	0.97	793	29	25	11.7	59.5	32.4	23.3	24.7	1.39	6.68	4.88	111	35.3	72.3	22.7	314	480	66.1	26	6.9	0.9	0.1	9.8	0.47	17.9	11.1
0	0	25	0	1	0	0	0	0	60	1	0	0	0	0	0	0	0	1	0	0	43	5.83	2.69	884	63	29	10.2	75.1	37	37.3	10.3	0.99	19.34	4.61	128	38.3	83.1	27.8	334	477	87	9.3	3.5	0.1	0.1	9.2	0.44	13.4	10.9
0	1	27	0	1	0	0	0	0	15	1	0	0	0	0	0	0	0	0	1	0	48.8	6.67	1.54	1760	115	34	7.2	47.3	22.3	23.7	42.7	0.94	9.13	4.16	121	37.6	90.4	29.1	322	415	78.3	13	8.5	0.2	0	8.4	0.35	14.3	9.3
0	1	14	0	0	0	0	0	0	15	1	0	0	0	0	0	0	0	0	1	0	50.6	7.81	50.6	1069	73	56	19	78	38.7	37.3	1.7	1.04	2.09	3.46	111	32.5	93.9	32.1	342	63	35.4	52.6	11	1	0	10.1	0.06	12.9	10.7
1	1	16	0	0	0	0	0	0	30	1	0	0	0	0	0	0	0	0	1	0	51.8	8.11	1.94	657	56	28	14	69.7	35.3	32.4	8.7	1.09	7.53	4.44	131	38.7	87.2	29.5	339	316	63.7	17.3	15.1	3.5	0.4	9.2	0.29	12	10.3
0	1	50	0	1	0	0	0	0	30	1	0	0	0	0	0	1	0	1	0	0	47.3	6.52	3.4	836	56	30	23.1	62.9	28.6	19.6	12.9	1.46	4.62	4.27	125	37.3	87.4	29.3	335	243	59.6	21	17.1	1.9	0.4	9.6	0.23	12.1	11.8
0	1	19	0	1	1	0	0	0	2	1	0	0	0	0	0	0	1	1	0	0	77.9	5.81	0.33	4773	194	7	14.4	82	44.6	32.3	3.3	1.38	4.56	3.48	97	30.7	88.2	27.9	316	365	63.8	20.2	15.1	0.9	0	7.9	0.29	16	8.5
0	1	27	0	1	1	0	0	0	10	1	0	0	0	0	0	0	0	0	1	0	40.7	5.63	6.05	355	49	19	15.11	58.94	21.51	34.08	21.45	0.63	4.76	4.65	127	38.5	82.8	27.3	330	348	80.7	12.2	7.1	0	0	9.5	0.33	13.1	11.2
0	1	64	0	1	1	0	0	0	10	1	0	0	0	0	0	0	60	0	0	1	14.8	11.85	5.26	245	22	46	4.43	48.41	35.55	11.95	5.7	2.97	2.25	3.8	108	33.2	87.4	28.4	325	106	70.6	14.7	14.7	0	0	11.3	0.12	19.4	17.3
0	1	19	0	0	0	0	0	0	90	1	0	1	1	0	1	0	0	0	1	0	42.7	12.56	2.18	1316	94	32	5.5	64.5	28.5	33.1	29.1	0.86	7.77	5.36	161	46.6	86.9	30	345	228	67.8	18.4	12.9	0.8	0.1	9.3	0.21	16.6	10.3
0	1	29	1	1	0	0	0	0	20	1	1	0	1	0	1	0	0	0	1	0	56.3	7.21	5.37	658	57	24	15.76	66.67	41.84	15.17	15.97	2.76	6.73	4.13	118	35.7	86.4	28.6	331	306	70.2	10.4	14.6	4.8	0	8.5	0.26	13.4	9.4
0	1	18	0	1	1	0	0	0	21	1	1	0	1	0	1	0	0.75	0	1	0	48.8	27.87	4.03	310	34	23	12.5	72	40.8	30.5	5.5	1.34	5.12	3.64	102	32.9	90.4	28	310	489	62	18.8	18.4	0.4	0.4	8.4	0.41	21	9.3
0	1	37	1	1	0	0	0	0	30	1	1	0	1	0	1	0	0	0	1	0	48.5	7.92	4.04	183	39	41	4.3	68.2	32.1	33.6	22.6	0.96	6.19	5.1	151	44.8	87.8	29.6	337	305	67.4	19.7	11.8	0.8	0.3	9.1	0.28	13.7	10.7
0	1	77	0	1	0	0	0	0	10	1	0	0	1	0	1	0	50	1	0	0	32.6	13.21	9.61	235	39	25	1.98	85.95	46.68	29.22	13.7	1.6	6.32	4.07	118	36.8	90.4	29	321	372	74.2	14.4	7.4	3.8	0.2	8.1	0.3	14.4	9.2
0	1	43	0	1	0	0	0	0	10	1	0	0	1	0	1	0	0	0	1	0	43.6	10.8	3.09	811	50	41	22.9	60.6	26.8	31.3	16.8	0.86	7.61	4.86	140	43.3	89.1	28.8	323	221	75.2	17	5.4	2.4	0	8.7	0.19	12.6	9.5
0	1	29	0	1	0	0	0	0	10	1	0	0	1	0	1	0	0	1	0	0	50.8	6.26	4.46	525	65	36	14.9	61.3	45.7	12.8	20.8	3.57	8.26	4.5	126	39.4	87.6	28	320	541	64.4	15.7	13	6.5	0.4	10	0.54	12.9	10.9
0	1	70	0	1	0	0	0	0	360	1	0	0	1	0	1	0	0	0	0	1	36.1	5.86	6.56	96	11	18	13.41	61.12	42.08	18.72	25.37	2.25	8.44	4.16	122	38.2	91.8	29.3	319	354	67.5	16.2	14.8	1.4	0.1	8.6	0.3	13.7	9.7
0	0	32	0	1	0	0	0	0	14	1	0	0	1	0	1	0	0	0	1	0	17.6	3.68	0.15	1081	44	8	7.7	58.05	29.93	27.04	5.41	1.11	4.6	3.62	107	32.4	89.5	29.6	330	267	70.4	14.6	10	5	0	9.7	0.26	11.8	11.8
0	1	36	0	1	0	0	0	0	20	1	1	1	0	0	1	0	0	0	0	1	53.9	8.07	3.56	458	43	23	7.9	82.3	45.1	36.1	9.3	1.25	7.32	4.59	133	38.7	84.3	29	344	253	59	28.4	11.1	1.4	0.1	8.1	0.21	13.9	8.7
0	1	63	1	1	0	0	0	0	30	1	0	1	0	0	1	0	40	0	0	1	41.6	7.19	6.3	656	60	30	12.7	73.8	55.5	15.9	11.2	3.49	6.29	4.32	135	39.3	91	31.3	344	353	68.8	22.1	8.3	0.6	0.2	7.6	0.27	12.1	8.5
0	1	45	0	0	0	0	0	0	30	1	0	1	0	0	1	0	40	1	0	0	48.9	9.88	6.12	332	51	40	1.7	75.7	30.8	35.4	19.3	0.87	4.02	4.45	147	43.2	97.1	33	340	451	60.2	24.9	12.9	1.5	0.5	7.7	0.35	11.6	8.3
0	1	49	0	0	0	0	0	0	30	1	0	1	0	0	1	0	30	0	1	0	43.1	8.65	4.2	766	63	36	11.42	63.54	51.59	11.95	16.24	4.32	5.24	3.96	124	37.1	93.7	31.3	334	311	72.5	14.9	12	0.6	0	9.3	0.29	12.5	10.9
0	1	29	0	1	0	0	0	0	60	1	1	0	0	0	1	1	0	1	0	0	51.4	8.85	2.58	2289	68	27	3.6	78.4	22.2	44	17.6	0.5	6.4	4.7	122	37.2	79.1	26	328	320	75.8	11.9	10.8	1.3	0.2	9	0.29	15.6	10.2
0	1	19	0	1	1	0	0	0	10	1	1	0	0	0	1	0	1	0	1	0	55.2	8.69	0.43	1039	32	21	14.96	53.43	28.88	21.3	36.32	1.36	7.35	4.46	125	36.9	82.7	28	339	239	87.4	9.1	3.3	0.1	0.1	9.8	0.23	12.9	11.6
0	0	28	1	1	0	0	1	0	150	1	1	0	0	0	1	1	0	0	0	1	41.2	4.84	1.35	1274	97	48	9	72	47.7	23.6	4.9	2.02	10.23	3.95	93	28.6	72.4	23.5	325	549	73.4	15.5	9.3	1.7	0.1	10.4	0.57	17.1	11.4
0	1	78	0	1	0	0	0	0	30	1	0	0	0	0	1	0	1	1	0	0	38.2	13.49	3.97	384	38	14	3.56	41.82	13.04	20.29	21.6	0.64	6.67	3.55	111	30.4	85.6	31.3	365	275	84.5	6.1	9.4	0	0	8.2	0.22	12.6	8.9
0	1	64	0	1	1	0	0	0	360	0	0	0	0	0	1	0	30	0	1	0	39.8	6.68	2.37	1446	77	21	21	58.4	25.1	32.3	14.3	0.78	5.25	4.23	111	33.9	80.1	26.2	327	293	63.8	16.4	16.6	3.2	0	8.6	0.25	15.2	9.7
0	0	28	0	1	0	0	0	0	2160	0	1	1	1	1	1	0	0	0	1	0	49.6	7.75	5.65	439	32	21	5.4	74.4	38.3	34.8	17.2	1.1	4.59	4.12	128	38.7	93.9	31.1	331	227	51.8	39.2	5.7	3.3	0	9.7	0.22	12.5	11.3
0	1	19	1	1	0	0	0	0	30	0	1	1	1	1	1	1	0.3	1	0	0	47.7	11.31	0.86	1493	79	30	17.91	66.99	36.12	24.85	13.19	1.45	7.9	3.95	100	31	78.5	25.3	323	408	80.8	11.8	7.3	0.1	0	9.6	0.39	14.3	11.1
0	1	50	0	1	0	0	0	0	20	1	1	1	0	1	1	1	15	0	1	0	42.9	8.05	4.23	541	57	33	8.9	73.8	51	20.6	13.6	2.48	5.45	4.21	128	36.8	87.4	30.4	348	445	70.6	16.3	12.7	0.2	0.2	8.3	0.37	15.1	9.3
1	1	19	0	1	0	0	0	0	30	1	1	1	0	1	1	0	0	0	1	0	57.6	1.61	0.31	2076	117	31	10.9	66.6	39.4	23.6	8.3	1.67	6.71	5.07	142	42.3	83.4	28	336	460	73.2	16.5	9.2	1	0.1	8.6	0.39	13	9.6
0	1	26	0	0	0	0	0	0	30	1	1	1	0	1	1	1	5	0	1	0	42.2	7.85	3.87	197	40	14	0.3	65.6	35.1	24.3	1.36	1.44	6.45	4.9	140	40.4	82.4	28.6	347	160	66.3	16.1	14.1	3.3	0.2	9.4	0.15	14.5	11.4
0	1	84	0	1	0	0	0	0	90	0	1	1	0	1	1	0	0	0	1	0	33.1	7.34	6.48	117	11	14	4.1	80.1	31.7	37.3	15.4	0.85	9.26	4.47	146	42.6	95.3	32.7	343	217	81.9	11.3	6.6	0.2	0	10	0.22	13.6	12
0	1	41	0	1	0	0	0	0	360	1	1	0	0	1	1	0	0	0	1	0	51.6	9.08	2.85	305	42	28	9.97	70.76	22.44	44.79	5.19	0.5	5.65	4.19	127	37.5	89.5	30.3	339	194	60.7	26.2	11.3	1.6	0.2	10	0.19	12.5	12.4
0	1	77	0	0	0	0	0	0	20	1	1	0	0	1	1	0	0	0	1	0	38.2	7.33	0.64	1031	83	25	8.08	74.19	25.11	48.53	14.14	0.52	5.32	3.92	115	35	89.3	29.3	329	365	70.3	15.8	12.8	0.9	0.2	8.4	0.31	13	9.4
0	1	72	0	1	0	0	0	0	120	0	1	0	0	1	1	0	0	0	1	0	51.4	59.06	0.69	9092	150	65	15.5	69	48.4	20.5	8.4	2.36	5.53	4.28	132	39.3	91.8	30.8	336	166	56.8	24.4	15.2	3.4	0.2	9.8	0.16	12.3	10.8
0	0	37	0	1	1	0	0	0	540	0	1	0	0	1	1	0	0	1	0	0	49.9	9.66	7.02	652	40	44	18.37	58.77	38.39	18.01	11.16	2.13	8.04	4.09	97	31.2	76.3	23.7	311	461	79.6	9.3	9.6	1.4	0.1	8.8	0.4	16.2	9.5
0	1	77	0	1	0	0	0	0	30	0	0	0	0	1	1	0	0	1	0	0	29	54.56	0.2	1750	32	0	2.4	79.2	32.3	46.1	2.4	0.7	4.34	3.83	103	32	83.6	26.9	322	227	59	28.8	10.4	1.6	0.2	8.4	0.19	17.4	8.7
0	1	19	0	0	0	0	0	0	20	1	1	1	1	0	1	0	0	1	0	0	40.5	7.85	4.52	613	45	34	9.7	59.6	25.8	30.9	20.2	0.83	11.97	4.8	148	45	93.8	30.8	329	287	71.6	18.8	8	1.5	0.1	8.5	0.24	14	9.7
1	1	28	0	0	0	0	0	0	40	0	0	1	0	0	1	0	0	1	0	0	51.2	16.66	3.95	415	54	35	20.1	63.52	40.96	19.73	14.07	2.08	5.35	4.32	125	37.7	87.3	28.9	332	295	61.3	21.9	9.9	5.6	1.3	10.3	0.3	14.6	12.4
0	1	65	0	1	0	0	0	0	60	1	0	0	0	0	1	0	40	1	0	0	41.3	6.04	5.02	279	36	31	3.3	73.7	29.9	35.1	10.2	0.85	5.28	3.51	102	31.1	88.6	29.1	328	289	72.5	15.9	9.7	1.9	0	10.1	0.29	12.5	13
0	1	22	0	1	0	0	0	0	15	1	1	1	1	1	1	0	3	1	0	0	50.1	7.32	4.43	1178	87	29	20.3	61.1	30.5	26.6	5.1	1.15	8.93	4.98	131	40.4	81.1	26.3	324	348	67.9	22.8	8.8	0.4	0.1	8.1	0.28	16.5	8.6
0	0	63	0	1	1	0	0	0	360	1	1	0	0	1	1	1	0	1	0	0	52	10.46	0.12	6026	171	24	35.92	23.26	12.02	10.08	29.31	1.19	4.66	3.62	98	31.5	87	27.1	311	315	69.6	10.3	13.9	6.2	0	10.3	0.33	15.5	11.4
0	1	83	0	1	0	0	0	0	60	1	1	1	0	1	1	0	50	0	1	0	45.6	17.43	6.86	210	46	27	4.98	68.35	38.22	29.12	20.25	1.31	5.97	3.98	123	37.1	93.2	30.9	332	293	76.5	11.9	10.9	0.7	0	8.7	0.26	12.9	9.6
0	1	61	0	1	0	1	0	0	90	1	1	0	0	1	1	0	14	1	0	0	25.8	5.85	10.83	2447	78	18	13.05	32.53	26.3	6.57	9.79	4	4.15	3.3	90	26.7	80.9	27.3	337	136	95.2	3.1	1.7	0	0	9.4	0.13	14.5	10.5
0	1	25	0	1	0	0	0	0	20	1	0	0	1	0	1	0	0	0	1	0	47.3	7.85	0.69	976	81	36	23.3	54.04	27.8	24.66	22.16	1.13	7.43	4.31	125	38.7	89.8	29	323	262	74	10	15.6	0.4	0	9	0.24	12.4	9.9
0	1	61	0	1	1	0	0	0	7	1	1	1	0	0	1	0	20	0	1	0	25.8	30.83	5.48	458	22	59	10.55	65.26	41.69	22.62	15.33	1.84	5.23	1.93	74	22.5	116.6	38.3	329	168	71.9	16.8	10.3	0.8	0.2	10.6	0.18	14.8	13.8
0	0	21	0	0	0	0	0	0	7	1	1	0	0	0	1	0	1	0	1	0	51.7	9.45	5.7	421	49	23	17.07	63.35	40.68	25.16	7.8	1.62	5.87	3.71	120	34.4	92.7	32.3	349	242	87.6	7.3	4.9	0	0.2	10.5	0.25	11.4	12.7
[truncated: 3 more columns]
