# Supplementary material for: Risk factors for tuberculous empyema in pleural tuberculosis patients
Source: Sci Rep. 2019 Dec 20;9:19569. doi: 10.1038/s41598-019-56140-4 (PMC6925241; doi:10.1038/s41598-019-56140-4)
Supplement: Supplementary file 3 — Additional file 2 [file 41598_2019_56140_MOESM3_ESM.xlsx]

## Sheet: Primary Data 2
Empema	Sex	Age	PulmonaryTB	ADA	WBC	ADA (>88U/L)	WBC(>9.52 109/L)
0	1	30	1	54	1.91	0	0
0	1	14	0	73	2.09	0	0
0	1	49	1	54	2.23	0	0
0	1	64	1	22	2.25	0	0
0	1	36	1	29	2.26	0	0
0	0	29	0	12	2.4	0	0
0	0	4	1	50	2.52	0	0
0	1	58	1	49	2.75	0	0
0	1	36	1	20	3.13	0	0
0	1	65	1	97	3.21	1	0
0	0	16	1	46	3.36	0	0
0	1	34	0	73	3.37	0	0
0	1	30	1	72	3.39	0	0
0	0	27	1	189	3.46	1	0
0	1	62	1	16	3.51	0	0
1	1	46	0	46	3.55	0	0
0	1	22	1	75	3.57	0	0
0	1	25	1	87	3.67	0	0
0	0	41	1	41	3.68	0	0
0	1	40	0	25	3.7	0	0
0	1	65	1	53	3.73	0	0
0	0	51	1	4	3.74	0	0
0	1	73	1	42	3.85	0	0
1	1	18	0	196	3.88	1	0
1	0	27	0	21	3.99	0	0
0	1	57	1	78	4	0	0
0	1	45	0	51	4.02	0	0
0	1	52	1	20	4.03	0	0
0	1	41	0	78	4.04	0	0
0	0	13	1	52	4.06	0	0
0	1	64	1	43	4.07	0	0
0	1	54	0	29	4.08	0	0
0	1	49	1	52	4.1	0	0
0	1	37	0	79	4.14	0	0
0	1	61	1	78	4.15	0	0
0	1	38	1	28	4.16	0	0
1	1	32	1	32	4.25	0	0
0	1	77	1	32	4.34	0	0
0	0	30	1	61	4.36	0	0
0	1	43	1	55	4.37	0	0
0	1	43	0	46	4.39	0	0
0	0	15	1	46	4.4	0	0
0	1	37	0	93	4.41	1	0
0	0	22	1	23	4.44	0	0
0	1	49	1	73	4.44	0	0
0	1	26	1	42	4.47	0	0
0	1	19	1	111	4.49	1	0
0	1	26	1	71	4.5	0	0
0	0	62	1	14	4.51	0	0
0	0	24	1	53	4.53	0	0
0	1	23	1	43	4.54	0	0
0	1	28	0	43	4.55	0	0
0	1	19	1	194	4.56	1	0
0	0	25	1	38	4.57	0	0
1	1	24	0	1	4.59	0	0
0	0	28	1	32	4.59	0	0
0	0	32	1	44	4.6	0	0
0	1	29	0	59	4.61	0	0
0	1	50	1	56	4.62	0	0
0	0	27	1	52	4.63	0	0
0	1	25	0	56	4.65	0	0
0	0	25	1	46	4.66	0	0
0	0	63	1	171	4.66	1	0
0	1	50	1	61	4.68	0	0
0	1	18	1	62	4.71	0	0
0	0	18	1	61	4.73	0	0
0	0	31	1	63	4.73	0	0
0	0	28	0	64	4.73	0	0
0	1	42	1	44	4.75	0	0
0	1	27	1	49	4.76	0	0
0	1	31	0	53	4.76	0	0
0	1	31	1	42	4.77	0	0
0	1	63	1	60	4.8	0	0
1	1	24	0	47	4.86	0	0
0	0	24	1	51	4.89	0	0
0	1	28	1	70	4.89	0	0
0	0	18	1	86	4.89	0	0
0	0	8	0	113	4.9	1	0
0	0	20	1	48	4.91	0	0
0	1	25	1	67	4.91	0	0
0	1	24	1	93	4.93	1	0
0	1	21	1	49	4.95	0	0
1	1	28	0	152	4.98	1	0
0	1	31	1	63	5	0	0
0	1	35	0	93	5	1	0
0	1	70	1	46	5.03	0	0
0	1	23	1	53	5.03	0	0
0	1	59	1	67	5.04	0	0
0	1	28	1	28	5.05	0	0
0	0	21	0	39	5.05	0	0
0	1	24	1	50	5.06	0	0
0	1	34	1	70	5.11	0	0
0	1	32	0	97	5.11	1	0
0	1	18	1	34	5.12	0	0
0	0	27	0	49	5.12	0	0
0	1	32	1	85	5.12	0	0
0	1	51	0	43	5.15	0	0
1	1	53	0	45	5.18	0	0
0	1	18	0	70	5.18	0	0
0	1	23	1	36	5.19	0	0
0	0	38	1	40	5.19	0	0
0	0	21	1	14	5.22	0	0
0	1	45	1	58	5.22	0	0
0	1	61	1	22	5.23	0	0
0	0	23	1	48	5.24	0	0
0	1	19	1	63	5.24	0	0
0	1	49	0	63	5.24	0	0
0	1	48	0	38	5.25	0	0
0	1	18	1	64	5.25	0	0
0	1	64	1	77	5.25	0	0
0	1	22	1	30	5.28	0	0
0	1	65	1	36	5.28	0	0
0	0	16	0	39	5.28	0	0
0	0	28	1	64	5.29	0	0
1	1	17	0	46	5.3	0	0
1	1	27	0	43	5.32	0	0
0	1	77	0	83	5.32	0	0
0	0	27	1	98	5.32	1	0
1	1	28	0	54	5.35	0	0
0	1	56	1	60	5.37	0	0
0	1	23	0	56	5.39	0	0
0	1	26	1	77	5.39	0	0
0	1	48	1	68	5.42	0	0
0	1	26	1	74	5.43	0	0
0	1	24	0	57	5.44	0	0
0	1	23	1	51	5.45	0	0
0	1	50	1	57	5.45	0	0
0	1	58	0	59	5.45	0	0
0	1	49	1	86	5.46	0	0
0	1	40	0	21	5.47	0	0
0	1	34	1	44	5.47	0	0
0	1	65	1	41	5.49	0	0
0	1	19	0	49	5.49	0	0
0	1	21	1	162	5.51	1	0
0	1	72	1	150	5.53	1	0
0	1	22	0	35	5.54	0	0
0	1	21	1	91	5.54	1	0
0	1	53	1	71	5.55	0	0
0	1	49	1	90	5.57	1	0
0	0	36	1	17	5.58	0	0
0	1	17	1	39	5.58	0	0
0	1	46	0	36	5.59	0	0
0	1	26	0	65	5.6	0	0
0	0	23	1	18	5.61	0	0
0	1	74	1	47	5.61	0	0
0	0	24	0	126	5.63	1	0
0	0	17	0	42	5.64	0	0
0	1	25	0	45	5.64	0	0
0	1	25	1	67	5.64	0	0
0	1	41	1	42	5.65	0	0
0	1	28	1	72	5.66	0	0
0	1	52	1	47	5.67	0	0
0	1	26	1	88	5.68	0	0
0	1	32	0	45	5.69	0	0
0	1	36	1	47	5.69	0	0
0	1	25	1	1	5.7	0	0
1	1	73	1	25	5.71	0	0
0	0	45	1	43	5.71	0	0
0	1	36	1	57	5.71	0	0
0	1	51	1	26	5.72	0	0
0	0	19	1	49	5.72	0	0
1	0	37	0	51	5.72	0	0
1	1	19	0	34	5.73	0	0
0	1	26	1	36	5.74	0	0
1	1	26	0	54	5.74	0	0
0	0	21	1	69	5.75	0	0
0	0	48	0	123	5.75	1	0
0	0	23	1	46	5.76	0	0
0	1	53	1	54	5.76	0	0
1	1	36	0	70	5.76	0	0
0	1	17	0	52	5.77	0	0
0	1	60	1	82	5.79	0	0
0	0	24	1	138	5.82	1	0
0	1	52	1	66	5.83	0	0
0	1	78	1	15	5.84	0	0
0	1	68	1	57	5.85	0	0
0	1	26	1	61	5.85	0	0
0	1	43	1	52	5.86	0	0
0	1	88	1	2	5.87	0	0
0	0	21	0	49	5.87	0	0
0	1	16	0	61	5.87	0	0
0	1	19	1	47	5.91	0	0
0	1	72	0	37	5.92	0	0
0	1	58	1	59	5.92	0	0
0	0	49	0	81	5.92	0	0
0	1	46	0	62	5.93	0	0
0	0	28	1	57	5.95	0	0
0	1	27	1	74	5.95	0	0
0	1	17	1	45	5.96	0	0
0	1	83	1	46	5.97	0	0
0	1	15	1	6	5.98	0	0
0	1	48	0	39	5.98	0	0
0	1	28	1	43	5.98	0	0
0	1	30	1	112	5.98	1	0
0	1	33	1	53	5.99	0	0
0	1	27	1	42	6.01	0	0
0	1	23	1	42	6.04	0	0
0	1	30	1	55	6.04	0	0
0	1	87	1	5	6.05	0	0
0	0	23	1	53	6.05	0	0
0	1	21	1	53	6.05	0	0
0	1	19	1	61	6.05	0	0
0	1	28	1	92	6.05	1	0
1	1	25	0	40	6.09	0	0
0	1	26	0	57	6.11	0	0
0	1	46	1	50	6.13	0	0
0	1	24	1	69	6.13	0	0
0	1	17	0	4	6.16	0	0
0	1	25	0	60	6.16	0	0
0	0	32	1	44	6.17	0	0
0	1	37	1	39	6.19	0	0
0	0	24	1	54	6.19	0	0
0	1	11	1	75	6.19	0	0
0	1	82	1	70	6.21	0	0
0	0	20	1	62	6.23	0	0
0	1	62	1	48	6.24	0	0
0	1	15	0	63	6.25	0	0
0	1	7	1	77	6.25	0	0
0	0	28	0	76	6.26	0	0
0	1	45	1	143	6.27	1	0
0	1	20	1	58	6.29	0	0
0	1	63	1	60	6.29	0	0
1	1	26	0	73	6.31	0	0
0	0	32	0	84	6.31	0	0
0	1	77	1	39	6.32	0	0
0	0	60	0	22	6.34	0	0
0	1	50	1	52	6.34	0	0
0	1	33	0	30	6.36	0	0
0	0	30	1	74	6.36	0	0
0	1	29	1	68	6.4	0	0
0	1	21	1	42	6.42	0	0
0	0	31	1	37	6.43	0	0
0	1	19	1	48	6.43	0	0
0	1	44	1	57	6.43	0	0
0	1	36	1	63	6.43	0	0
0	1	18	1	46	6.44	0	0
0	0	27	1	31	6.45	0	0
0	1	26	0	40	6.45	0	0
0	1	28	1	56	6.45	0	0
0	1	30	1	62	6.46	0	0
0	1	39	0	7	6.5	0	0
0	1	75	1	42	6.5	0	0
0	1	19	1	50	6.52	0	0
1	1	23	1	53	6.53	0	0
0	1	43	1	51	6.54	0	0
0	1	20	1	56	6.54	0	0
0	0	78	1	22	6.56	0	0
1	1	36	0	100	6.57	1	0
0	1	49	1	44	6.59	0	0
0	1	16	1	108	6.61	1	0
0	1	44	1	37	6.62	0	0
0	1	15	1	48	6.65	0	0
0	1	78	1	38	6.67	0	0
0	0	19	0	29	6.68	0	0
0	0	32	1	33	6.69	0	0
0	1	47	1	203	6.7	1	0
0	0	49	1	9	6.71	0	0
1	1	19	1	117	6.71	1	0
0	1	29	1	57	6.73	0	0
0	1	25	1	64	6.74	0	0
0	1	25	1	45	6.75	0	0
0	0	49	1	55	6.75	0	0
0	1	72	1	134	6.76	1	0
0	1	26	1	46	6.8	0	0
0	1	73	1	71	6.8	0	0
0	1	24	1	18	6.83	0	0
0	1	44	1	58	6.84	0	0
0	1	62	1	19	6.85	0	0
0	1	74	1	21	6.85	0	0
0	1	63	0	42	6.87	0	0
0	1	47	0	60	6.88	0	0
0	1	34	1	63	6.88	0	0
0	1	61	1	24	6.89	0	0
0	1	45	1	52	6.89	0	0
0	1	56	1	54	6.93	0	0
0	1	24	1	79	6.93	0	0
0	1	19	0	32	6.94	0	0
0	1	25	0	55	6.95	0	0
0	1	23	1	18	6.97	0	0
0	1	34	1	43	6.97	0	0
0	1	12	0	46	7	0	0
0	1	21	1	89	7	1	0
0	1	25	1	110	7.04	1	0
0	1	64	0	55	7.05	0	0
0	1	19	1	36	7.1	0	0
0	0	24	1	42	7.11	0	0
0	1	17	1	32	7.12	0	0
0	1	48	1	54	7.13	0	0
0	1	59	1	33	7.14	0	0
0	1	20	1	53	7.17	0	0
0	1	34	1	47	7.18	0	0
0	1	24	0	67	7.18	0	0
0	1	43	1	71	7.21	0	0
0	1	39	0	65	7.25	0	0
0	1	58	1	35	7.26	0	0
0	1	47	0	46	7.31	0	0
0	1	36	1	43	7.32	0	0
0	1	80	1	60	7.32	0	0
0	1	19	1	32	7.35	0	0
0	1	59	0	31	7.36	0	0
0	0	71	1	62	7.4	0	0
0	1	40	1	32	7.41	0	0
0	1	25	1	81	7.43	0	0
0	1	36	0	46	7.44	0	0
0	1	23	0	19	7.45	0	0
0	1	17	1	32	7.46	0	0
1	1	38	0	47	7.46	0	0
0	1	25	1	56	7.48	0	0
0	1	40	0	60	7.48	0	0
0	1	19	1	57	7.5	0	0
1	1	16	0	56	7.53	0	0
1	1	36	1	28	7.55	0	0
0	1	49	1	72	7.56	0	0
0	1	48	1	31	7.57	0	0
0	1	25	1	44	7.58	0	0
0	1	25	0	67	7.59	0	0
0	1	29	1	51	7.6	0	0
0	1	43	1	50	7.61	0	0
0	1	32	0	53	7.64	0	0
0	1	33	1	49	7.65	0	0
0	1	22	1	51	7.7	0	0
0	0	22	0	43	7.71	0	0
0	1	26	0	65	7.72	0	0
0	0	23	1	57	7.74	0	0
0	1	18	0	80	7.77	0	0
0	1	19	0	94	7.77	1	0
0	1	74	1	39	7.79	0	0
0	1	33	1	49	7.8	0	0
0	0	43	0	51	7.82	0	0
0	1	22	0	105	7.83	1	0
0	0	30	0	48	7.85	0	0
0	0	20	1	63	7.86	0	0
0	1	22	1	350	7.87	1	0
0	1	19	0	39	7.88	0	0
0	0	15	0	63	7.89	0	0
0	1	35	1	46	7.9	0	0
0	1	19	1	79	7.9	0	0
0	0	47	1	83	7.91	0	0
0	1	77	0	17	7.94	0	0
0	1	23	0	47	7.94	0	0
0	1	85	1	17	7.95	0	0
0	0	46	1	49	7.95	0	0
0	1	40	1	64	7.95	0	0
0	1	72	1	44	7.97	0	0
0	1	27	1	66	7.97	0	0
0	1	21	1	73	7.97	0	0
0	1	24	0	46	7.99	0	0
0	0	24	0	46	8.01	0	0
0	1	22	1	294	8.01	1	0
0	1	18	1	51	8.03	0	0
0	0	37	1	40	8.04	0	0
0	1	27	1	51	8.04	0	0
0	1	51	1	10	8.06	0	0
0	1	9	0	46	8.09	0	0
0	1	18	1	106	8.11	1	0
0	1	71	1	50	8.13	0	0
0	1	3	0	72	8.18	0	0
0	1	61	1	71	8.21	0	0
0	1	41	1	34	8.26	0	0
0	1	29	1	65	8.26	0	0
1	1	23	1	195	8.27	1	0
0	1	17	0	96	8.28	1	0
0	1	55	1	5	8.29	0	0
0	1	67	1	12	8.32	0	0
0	1	25	1	38	8.37	0	0
0	1	37	1	70	8.38	0	0
0	1	20	1	60	8.39	0	0
1	1	17	0	211	8.41	1	0
0	1	70	1	11	8.44	0	0
1	1	21	0	42	8.46	0	0
0	1	32	1	158	8.46	1	0
0	1	34	1	45	8.51	0	0
0	1	38	0	39	8.53	0	0
0	1	83	1	38	8.54	0	0
0	1	75	1	52	8.54	0	0
0	1	32	1	41	8.63	0	0
0	1	31	1	70	8.69	0	0
0	1	21	0	169	8.79	1	0
1	1	19	0	370	8.79	1	0
0	0	17	0	58	8.8	0	0
0	1	35	1	70	8.87	0	0
0	1	26	1	368	8.88	1	0
0	0	28	1	36	8.9	0	0
0	1	22	1	87	8.93	0	0
0	1	25	1	36	8.94	0	0
0	1	17	1	36	8.94	0	0
0	1	67	1	49	9.07	0	0
0	1	37	1	38	9.08	0	0
0	0	48	1	7	9.09	0	0
0	0	37	0	46	9.1	0	0
0	1	22	1	52	9.13	0	0
0	1	27	1	115	9.13	1	0
0	1	35	1	28	9.18	0	0
0	1	19	0	94	9.18	1	0
0	1	84	1	11	9.26	0	0
0	1	26	1	33	9.27	0	0
0	1	23	1	59	9.28	0	0
0	1	85	1	35	9.29	0	0
0	1	20	1	58	9.33	0	0
0	1	59	1	58	9.36	0	0
0	0	23	0	100	9.37	1	0
0	0	30	1	88	9.4	0	0
0	1	29	0	50	9.44	0	0
0	1	22	1	59	9.49	0	0
0	1	25	1	54	9.5	0	0
0	1	48	1	57	9.5	0	0
0	1	25	1	51	9.51	0	0
0	1	27	0	69	9.52	0	0
0	1	22	0	131	9.52	1	0
0	1	91	1	7	9.56	0	1
1	1	24	1	62	9.56	0	1
0	1	23	1	79	9.56	0	1
0	1	60	1	45	9.63	0	1
0	0	24	1	62	9.68	0	1
0	0	47	0	55	9.72	0	1
0	0	25	1	61	9.74	0	1
0	1	20	1	104	9.78	1	1
0	1	17	1	101	9.8	1	1
0	1	9	1	128	9.82	1	1
0	0	22	1	100	9.83	1	1
1	1	26	1	228	9.84	1	1
0	1	36	1	40	9.88	0	1
0	0	29	1	44	9.89	0	1
0	1	25	1	283	9.91	1	1
1	1	49	1	46	9.92	0	1
0	1	19	1	96	9.95	1	1
1	1	23	1	17	9.98	0	1
0	1	24	1	59	10.01	0	1
0	1	23	1	64	10.08	0	1
0	0	28	1	97	10.23	1	1
0	0	16	0	25	10.25	0	1
1	1	32	0	60	10.3	0	1
0	1	71	1	11	10.35	0	1
0	1	28	1	62	10.37	0	1
0	1	62	1	41	10.4	0	1
0	0	42	1	45	10.46	0	1
0	0	19	1	59	10.46	0	1
0	1	52	1	41	10.6	0	1
0	1	52	1	48	10.74	0	1
0	1	42	1	181	10.82	1	1
1	1	40	1	49	10.87	0	1
0	1	89	1	9	10.88	0	1
0	1	43	1	19	11.11	0	1
0	1	25	0	59	11.13	0	1
1	1	23	1	137	11.43	1	1
0	1	17	1	39	11.51	0	1
1	1	18	1	135	11.58	1	1
0	1	27	1	52	11.6	0	1
0	1	23	1	91	11.76	1	1
0	1	69	1	31	11.83	0	1
1	0	39	1	494	11.84	1	1
0	0	23	0	32	11.94	0	1
0	1	19	0	45	11.97	0	1
1	1	18	1	89	11.98	1	1
0	1	49	1	49	12.2	0	1
0	0	21	1	53	12.4	0	1
0	1	23	1	78	12.46	0	1
0	0	29	1	44	12.68	0	1
0	1	24	1	21	14.08	0	1
0	1	22	1	104	14.19	1	1
0	1	25	1	59	14.38	0	1
1	1	24	0	79	14.38	0	1
0	0	65	0	20	14.87	0	1
1	1	31	1	122	15.19	1	1
0	1	78	1	17	15.84	0	1
1	1	10	1	162	16.56	1	1
0	1	20	1	64	16.73	0	1
0	1	23	0	51	17.45	0	1
0	1	56	1	23	18.16	0	1
0	1	28	1	30	18.16	0	1
1	0	52	1	92	19.24	1	1
0	0	25	1	63	19.34	0	1
0	0	43	0	345	19.86	1	1
0	0	31	0	2	23.94	0	1
